# Supplementary material for: Potential and challenges for sustainable progress in human longevity
Source: Nat Commun. 2026 Jan 24;17:996. doi: 10.1038/s41467-026-68828-z (PMC12847798; doi:10.1038/s41467-026-68828-z)
Supplement: Supplementary file 4 — Source Data [file 41467_2026_68828_MOESM4_ESM.xlsx]

## Sheet: Figure 1
Sex	Year	sd	mean	Year.lab
Female	1993	28.3793	72.4022	1992-93
Female	1994	27.1159	71.7867	NA
Female	1995	25.8253	71.4911	NA
Female	1996	24.3423	71.4822	NA
Female	1997	22.7227	71.78	NA
Female	1998	20.9543	72.2711	NA
Female	1999	19.334	72.8	NA
Female	2000	17.6998	73.2067	NA
Female	2001	16.1491	73.4311	NA
Female	2002	14.7947	73.4911	NA
Female	2003	13.9657	73.3956	NA
Female	2004	13.9331	72.92	NA
Female	2005	14.5197	71.6867	2004-05
Female	2006	15.1549	69.6222	NA
Female	2007	15.4695	66.7756	NA
Female	2008	15.2409	63.0978	NA
Female	2009	14.8451	58.6822	NA
Female	2010	14.6977	54.36	NA
Female	2011	14.6775	50.3778	2010-11
Female	2012	14.6133	46.8089	NA
Female	2013	14.3498	43.6311	NA
Female	2014	14.0743	40.7956	NA
Female	2015	14.1136	38.4222	2014-15
Female	2016	14.4174	36.58	NA
Female	2017	14.7654	35.3044	NA
Female	2018	14.9142	34.5622	NA
Female	2019	15.0951	34.3244	2018-19
Male	1993	35.3559	99.6	1992-93
Male	1994	33.8002	99.2889	NA
Male	1995	32.1682	99.3222	NA
Male	1996	30.2255	99.86	NA
Male	1997	27.9033	100.884	NA
Male	1998	25.6388	102.478	NA
Male	1999	23.8402	104.084	NA
Male	2000	22.1909	105.242	NA
Male	2001	20.4663	106.016	NA
Male	2002	18.7026	106.447	NA
Male	2003	17.116	106.42	NA
Male	2004	16.2217	105.898	NA
Male	2005	15.9835	104.431	2004-05
Male	2006	16.1245	102.038	NA
Male	2007	16.3882	98.7444	NA
Male	2008	16.7636	94.4978	NA
Male	2009	17.3334	89.4644	NA
Male	2010	18.0208	84.3444	NA
Male	2011	18.5887	79.4511	2010-11
Male	2012	18.9131	74.8444	NA
Male	2013	19.0241	70.5178	NA
Male	2014	19.1211	66.4444	NA
Male	2015	19.5043	62.7778	2014-15
Male	2016	20.0917	59.7756	NA
Male	2017	20.6058	57.4533	NA
Male	2018	20.9591	55.7644	NA
Male	2019	21.2658	54.7022	2018-19

## Sheet: Figure 2
Sex	Year	Var	Value	Geo.names
Female	1992	min	75.6208	Azores (PT)
Female	1992	max	83.8515	Soria (ES)
Female	1992	mean	80.3578	NA
Female	1992	laggards1	77.3788	NA
Female	1992	vanguards1	82.5562	NA
Female	1993	min	75.8563	Azores (PT)
Female	1993	max	84.0249	Soria (ES)
Female	1993	mean	80.5561	NA
Female	1993	laggards1	77.6752	NA
Female	1993	vanguards1	82.7062	NA
Female	1994	min	76.0904	Azores (PT)
Female	1994	max	84.1934	Soria (ES)
Female	1994	mean	80.7528	NA
Female	1994	laggards1	77.96	NA
Female	1994	vanguards1	82.8594	NA
Female	1995	min	76.3246	Azores (PT)
Female	1995	max	84.3565	Soria (ES)
Female	1995	mean	80.9487	NA
Female	1995	laggards1	78.2282	NA
Female	1995	vanguards1	83.016	NA
Female	1996	min	76.5607	Azores (PT)
Female	1996	max	84.5138	Soria (ES)
Female	1996	mean	81.1446	NA
Female	1996	laggards1	78.4817	NA
Female	1996	vanguards1	83.1763	NA
Female	1997	min	76.8005	Azores (PT)
Female	1997	max	84.665	Soria (ES)
Female	1997	mean	81.3411	NA
Female	1997	laggards1	78.7248	NA
Female	1997	vanguards1	83.3414	NA
Female	1998	min	77.0455	Azores (PT)
Female	1998	max	84.8096	Soria (ES)
Female	1998	mean	81.5392	NA
Female	1998	laggards1	78.9655	NA
Female	1998	vanguards1	83.5117	NA
Female	1999	min	77.2962	Azores (PT)
Female	1999	max	84.9482	Soria (ES)
Female	1999	mean	81.7386	NA
Female	1999	laggards1	79.2042	NA
Female	1999	vanguards1	83.6866	NA
Female	2000	min	77.5521	Azores (PT)
Female	2000	max	85.0821	Soria (ES)
Female	2000	mean	81.9392	NA
Female	2000	laggards1	79.4379	NA
Female	2000	vanguards1	83.868	NA
Female	2001	min	77.8124	Azores (PT)
Female	2001	max	85.2122	Soria (ES)
Female	2001	mean	82.1403	NA
Female	2001	laggards1	79.6621	NA
Female	2001	vanguards1	84.0541	NA
Female	2002	min	78.0764	Azores (PT)
Female	2002	max	85.3395	Soria (ES)
Female	2002	mean	82.3417	NA
Female	2002	laggards1	79.8846	NA
Female	2002	vanguards1	84.2422	NA
Female	2003	min	78.3428	Azores (PT)
Female	2003	max	85.4649	Soria (ES)
Female	2003	mean	82.5428	NA
Female	2003	laggards1	80.1071	NA
Female	2003	vanguards1	84.4322	NA
Female	2004	min	78.6105	Azores (PT)
Female	2004	max	85.5888	Soria (ES)
Female	2004	mean	82.7425	NA
Female	2004	laggards1	80.331	NA
Female	2004	vanguards1	84.624	NA
Female	2005	min	78.8774	Azores (PT)
Female	2005	max	85.7114	Soria (ES)
Female	2005	mean	82.9389	NA
Female	2005	laggards1	80.5519	NA
Female	2005	vanguards1	84.8155	NA
Female	2006	min	79.1417	Azores (PT)
Female	2006	max	85.8326	Soria (ES)
Female	2006	mean	83.1296	NA
Female	2006	laggards1	80.7651	NA
Female	2006	vanguards1	85.0056	NA
Female	2007	min	79.4016	Azores (PT)
Female	2007	max	85.9523	Soria (ES)
Female	2007	mean	83.3125	NA
Female	2007	laggards1	80.9672	NA
Female	2007	vanguards1	85.1914	NA
Female	2008	min	79.6552	Azores (PT)
Female	2008	max	86.0705	Soria (ES)
Female	2008	mean	83.4854	NA
Female	2008	laggards1	81.1586	NA
Female	2008	vanguards1	85.3696	NA
Female	2009	min	79.9008	Azores (PT)
Female	2009	max	86.1873	Soria (ES)
Female	2009	mean	83.6462	NA
Female	2009	laggards1	81.3372	NA
Female	2009	vanguards1	85.5359	NA
Female	2010	min	80.1385	Azores (PT)
Female	2010	max	86.3019	Soria (ES)
Female	2010	mean	83.7951	NA
Female	2010	laggards1	81.5033	NA
Female	2010	vanguards1	85.6896	NA
Female	2011	min	80.3693	Azores (PT)
Female	2011	max	86.4135	Soria (ES)
Female	2011	mean	83.9331	NA
Female	2011	laggards1	81.6554	NA
Female	2011	vanguards1	85.8323	NA
Female	2012	min	80.5941	Azores (PT)
Female	2012	max	86.5611	Salamanca (ES)
Female	2012	mean	84.0613	NA
Female	2012	laggards1	81.7975	NA
Female	2012	vanguards1	85.9671	NA
Female	2013	min	80.8139	Azores (PT)
Female	2013	max	86.7192	Salamanca (ES)
Female	2013	mean	84.1809	NA
Female	2013	laggards1	81.9287	NA
Female	2013	vanguards1	86.0969	NA
Female	2014	min	81.0298	Azores (PT)
Female	2014	max	86.862	Salamanca (ES)
Female	2014	mean	84.2926	NA
Female	2014	laggards1	82.0473	NA
Female	2014	vanguards1	86.2198	NA
Female	2015	min	81.1243	Scotland (UK)
Female	2015	max	86.9895	Salamanca (ES)
Female	2015	mean	84.3979	NA
Female	2015	laggards1	82.1535	NA
Female	2015	vanguards1	86.3369	NA
Female	2016	min	81.1684	Scotland (UK)
Female	2016	max	87.104	Salamanca (ES)
Female	2016	mean	84.4981	NA
Female	2016	laggards1	82.2443	NA
Female	2016	vanguards1	86.4495	NA
Female	2017	min	81.2	Scotland (UK)
Female	2017	max	87.2077	Salamanca (ES)
Female	2017	mean	84.5948	NA
Female	2017	laggards1	82.3278	NA
Female	2017	vanguards1	86.5608	NA
Female	2018	min	81.2261	Scotland (UK)
Female	2018	max	87.3196	Araba/Alava (ES)
Female	2018	mean	84.6895	NA
Female	2018	laggards1	82.4039	NA
Female	2018	vanguards1	86.6724	NA
Female	2019	min	81.2536	Scotland (UK)
Female	2019	max	87.4872	Araba/Alava (ES)
Female	2019	mean	84.7836	NA
Female	2019	laggards1	82.477	NA
Female	2019	vanguards1	86.7832	NA
Male	1992	min	66.8818	Madeira (PT)
Male	1992	max	77.4306	Guadalajara (ES)
Male	1992	mean	73.4387	NA
Male	1992	laggards1	70.0935	NA
Male	1992	vanguards1	75.7559	NA
Male	1993	min	67.1425	Madeira (PT)
Male	1993	max	77.5898	Guadalajara (ES)
Male	1993	mean	73.7116	NA
Male	1993	laggards1	70.4725	NA
Male	1993	vanguards1	75.9783	NA
Male	1994	min	67.3957	Madeira (PT)
Male	1994	max	77.7511	Guadalajara (ES)
Male	1994	mean	73.9837	NA
Male	1994	laggards1	70.8384	NA
Male	1994	vanguards1	76.2072	NA
Male	1995	min	67.6447	Madeira (PT)
Male	1995	max	77.9158	Guadalajara (ES)
Male	1995	mean	74.2558	NA
Male	1995	laggards1	71.196	NA
Male	1995	vanguards1	76.4411	NA
Male	1996	min	67.8931	Madeira (PT)
Male	1996	max	78.0854	Guadalajara (ES)
Male	1996	mean	74.5294	NA
Male	1996	laggards1	71.5457	NA
Male	1996	vanguards1	76.6837	NA
Male	1997	min	68.1442	Madeira (PT)
Male	1997	max	78.2613	Guadalajara (ES)
Male	1997	mean	74.8059	NA
Male	1997	laggards1	71.8954	NA
Male	1997	vanguards1	76.9347	NA
Male	1998	min	68.4014	Madeira (PT)
Male	1998	max	78.4448	Guadalajara (ES)
Male	1998	mean	75.0866	NA
Male	1998	laggards1	72.2459	NA
Male	1998	vanguards1	77.1938	NA
Male	1999	min	68.6675	Madeira (PT)
Male	1999	max	78.636	Guadalajara (ES)
Male	1999	mean	75.3717	NA
Male	1999	laggards1	72.5912	NA
Male	1999	vanguards1	77.4589	NA
Male	2000	min	68.9455	Madeira (PT)
Male	2000	max	78.8339	Guadalajara (ES)
Male	2000	mean	75.6601	NA
Male	2000	laggards1	72.9287	NA
Male	2000	vanguards1	77.7322	NA
Male	2001	min	69.2378	Madeira (PT)
Male	2001	max	79.0373	Guadalajara (ES)
Male	2001	mean	75.9506	NA
Male	2001	laggards1	73.2613	NA
Male	2001	vanguards1	78.0077	NA
Male	2002	min	69.5469	Madeira (PT)
Male	2002	max	79.2453	Guadalajara (ES)
Male	2002	mean	76.2423	NA
Male	2002	laggards1	73.5882	NA
Male	2002	vanguards1	78.2846	NA
Male	2003	min	69.8751	Madeira (PT)
Male	2003	max	79.457	Guadalajara (ES)
Male	2003	mean	76.5339	NA
Male	2003	laggards1	73.9086	NA
Male	2003	vanguards1	78.5628	NA
Male	2004	min	70.2228	Madeira (PT)
Male	2004	max	79.6708	Guadalajara (ES)
Male	2004	mean	76.824	NA
Male	2004	laggards1	74.2201	NA
Male	2004	vanguards1	78.8386	NA
Male	2005	min	70.5861	Madeira (PT)
Male	2005	max	79.8849	Guadalajara (ES)
Male	2005	mean	77.1101	NA
Male	2005	laggards1	74.5217	NA
Male	2005	vanguards1	79.1131	NA
Male	2006	min	70.9608	Madeira (PT)
Male	2006	max	80.0971	Guadalajara (ES)
Male	2006	mean	77.3897	NA
Male	2006	laggards1	74.8125	NA
Male	2006	vanguards1	79.3843	NA
Male	2007	min	71.3428	Madeira (PT)
Male	2007	max	80.334	Zug (CH)
Male	2007	mean	77.6603	NA
Male	2007	laggards1	75.0908	NA
Male	2007	vanguards1	79.6503	NA
Male	2008	min	71.7276	Madeira (PT)
Male	2008	max	80.6109	Zug (CH)
Male	2008	mean	77.9192	NA
Male	2008	laggards1	75.3562	NA
Male	2008	vanguards1	79.9066	NA
Male	2009	min	72.1113	Madeira (PT)
Male	2009	max	80.883	Zug (CH)
Male	2009	mean	78.1643	NA
Male	2009	laggards1	75.609	NA
Male	2009	vanguards1	80.155	NA
Male	2010	min	72.4903	Madeira (PT)
Male	2010	max	81.1503	Zug (CH)
Male	2010	mean	78.3954	NA
Male	2010	laggards1	75.8436	NA
Male	2010	vanguards1	80.3987	NA
Male	2011	min	72.8613	Madeira (PT)
Male	2011	max	81.4129	Zug (CH)
Male	2011	mean	78.6131	NA
Male	2011	laggards1	76.0609	NA
Male	2011	vanguards1	80.634	NA
Male	2012	min	73.2212	Madeira (PT)
Male	2012	max	81.671	Zug (CH)
Male	2012	mean	78.8182	NA
Male	2012	laggards1	76.2616	NA
Male	2012	vanguards1	80.8623	NA
Male	2013	min	73.5524	Azores (PT)
Male	2013	max	81.9249	Zug (CH)
Male	2013	mean	79.0114	NA
Male	2013	laggards1	76.4479	NA
Male	2013	vanguards1	81.0809	NA
Male	2014	min	73.8062	Azores (PT)
Male	2014	max	82.1748	Zug (CH)
Male	2014	mean	79.1934	NA
Male	2014	laggards1	76.62	NA
Male	2014	vanguards1	81.293	NA
Male	2015	min	74.0601	Azores (PT)
Male	2015	max	82.4207	Zug (CH)
Male	2015	mean	79.3654	NA
Male	2015	laggards1	76.7792	NA
Male	2015	vanguards1	81.4998	NA
Male	2016	min	74.3141	Azores (PT)
Male	2016	max	82.6628	Zug (CH)
Male	2016	mean	79.5292	NA
Male	2016	laggards1	76.9264	NA
Male	2016	vanguards1	81.7021	NA
Male	2017	min	74.568	Azores (PT)
Male	2017	max	82.9007	Zug (CH)
Male	2017	mean	79.6866	NA
Male	2017	laggards1	77.0627	NA
Male	2017	vanguards1	81.9025	NA
Male	2018	min	74.8214	Azores (PT)
Male	2018	max	83.1345	Zug (CH)
Male	2018	mean	79.8393	NA
Male	2018	laggards1	77.1871	NA
Male	2018	vanguards1	82.1024	NA
Male	2019	min	75.074	Azores (PT)
Male	2019	max	83.5088	Inner London, West (UK)
Male	2019	mean	79.9892	NA
Male	2019	laggards1	77.3008	NA
Male	2019	vanguards1	82.3038	NA

## Sheet: Figure 3
Sex	Year	Geo	Var	rank
Female	1992-93	AT11	79	356
Female	1992-93	AT12	82	371
Female	1992-93	AT13	100	405
Female	1992-93	AT21	110	291
Female	1992-93	AT22	114	355
Female	1992-93	AT31	88	344
Female	1992-93	AT32	89	309
Female	1992-93	AT33	92	241
Female	1992-93	AT34	88	224
Female	1992-93	BE10	58	317
Female	1992-93	BE21	62	276
Female	1992-93	BE22	57	232
Female	1992-93	BE23	79	315
Female	1992-93	BE24	67	211
Female	1992-93	BE25	83	264
Female	1992-93	BE31	53	281
Female	1992-93	BE32	36	389
Female	1992-93	BE33	57	391
Female	1992-93	BE34	54	368
Female	1992-93	BE35	61	392
Female	1992-93	CH011	58	73
Female	1992-93	CH012	75	138
Female	1992-93	CH013	57	163
Female	1992-93	CH021	53	104
Female	1992-93	CH022	75	193
Female	1992-93	CH023	68	160
Female	1992-93	CH024	59	23
Female	1992-93	CH025	77	120
Female	1992-93	CH031	67	216
Female	1992-93	CH032	69	84
Female	1992-93	CH033	73	147
Female	1992-93	CH040	47	132
Female	1992-93	CH051	51	167
Female	1992-93	CH052	82	198
Female	1992-93	CH053	56	79
Female	1992-93	CH054	76	250
Female	1992-93	CH055	70	143
Female	1992-93	CH056	78	116
Female	1992-93	CH057	76	133
Female	1992-93	CH061	66	96
Female	1992-93	CH062	41	70
Female	1992-93	CH063	94	196
Female	1992-93	CH064	94	171
Female	1992-93	CH065	82	126
Female	1992-93	CH066	56	103
Female	1992-93	CH070	93	27
Female	1992-93	DE1001	78	398
Female	1992-93	DE101	61	343
Female	1992-93	DE102	66	347
Female	1992-93	DE103	79	334
Female	1992-93	DE104	73	337
Female	1992-93	DE105	75	382
Female	1992-93	DE1101	144	410
Female	1992-93	DE1201	152	420
Female	1992-93	DE1202	140	423
Female	1992-93	DE1203	153	430
Female	1992-93	DE1204	155	441
Female	1992-93	DE1205	183	447
Female	1992-93	DE1301	164	445
Female	1992-93	DE1302	145	432
Female	1992-93	DE1303	171	444
Female	1992-93	DE1304	172	442
Female	1992-93	DE1401	167	379
Female	1992-93	DE1402	155	411
Female	1992-93	DE1403	148	408
Female	1992-93	DE1404	183	428
Female	1992-93	DE1501	150	446
Female	1992-93	DE1502	145	434
Female	1992-93	DE1503	153	438
Female	1992-93	DE1504	158	437
Female	1992-93	DE1601	152	436
Female	1992-93	DE1602	123	431
Female	1992-93	DE1603	150	417
Female	1992-93	DE1604	133	435
Female	1992-93	DE201	75	348
Female	1992-93	DE301	60	326
Female	1992-93	DE302	71	354
Female	1992-93	DE303	71	380
Female	1992-93	DE304	62	321
Female	1992-93	DE305	56	305
Female	1992-93	DE306	70	331
Female	1992-93	DE307	69	316
Female	1992-93	DE308	68	332
Female	1992-93	DE309	77	385
Female	1992-93	DE310	67	295
Female	1992-93	DE311	83	300
Female	1992-93	DE312	49	325
Female	1992-93	DE313	72	369
Female	1992-93	DE401	77	318
Female	1992-93	DE501	59	370
Female	1992-93	DE502	67	353
Female	1992-93	DE503	64	228
Female	1992-93	DE504	61	362
Female	1992-93	DE505	70	293
Female	1992-93	DE506	57	375
Female	1992-93	DE507	52	365
Female	1992-93	DE508	61	350
Female	1992-93	DE509	59	397
Female	1992-93	DE510	73	367
Female	1992-93	DE511	79	259
Female	1992-93	DE512	78	294
Female	1992-93	DE513	77	340
Female	1992-93	DE601	76	342
Female	1992-93	DE602	75	314
Female	1992-93	DE603	94	303
Female	1992-93	DE604	72	304
Female	1992-93	DE605	63	327
Female	1992-93	DE701	62	320
Female	1992-93	DE702	81	345
Female	1992-93	DE703	64	335
Female	1992-93	DE704	77	322
Female	1992-93	DE705	78	384
Female	1992-93	DE801	66	210
Female	1992-93	DE802	82	238
Female	1992-93	DE803	95	301
Female	1992-93	DE804	77	239
Female	1992-93	DE805	86	311
Female	1992-93	DE806	68	182
Female	1992-93	DE807	88	270
Female	1992-93	DE808	71	306
Female	1992-93	DE809	72	257
Female	1992-93	DE810	64	194
Female	1992-93	DE811	70	217
Female	1992-93	DE812	73	333
Female	1992-93	DE901	68	245
Female	1992-93	DE902	60	313
Female	1992-93	DE903	101	323
Female	1992-93	DE904	65	296
Female	1992-93	DE905	85	357
Female	1992-93	DE906	72	338
Female	1992-93	DE907	69	287
Female	1992-93	DE908	93	363
Female	1992-93	DE909	77	349
Female	1992-93	DE910	81	221
Female	1992-93	DE911	76	378
Female	1992-93	DE912	71	360
Female	1992-93	DE913	97	272
Female	1992-93	DE914	77	377
Female	1992-93	DE915	95	358
Female	1992-93	DE916	84	307
Female	1992-93	DE917	90	373
Female	1992-93	DE918	74	280
Female	1992-93	DK011	79	449
Female	1992-93	DK012	71	433
Female	1992-93	DK013	62	415
Female	1992-93	DK014	60	422
Female	1992-93	DK021	79	426
Female	1992-93	DK022	53	440
Female	1992-93	DK031	42	407
Female	1992-93	DK032	58	418
Female	1992-93	DK041	55	419
Female	1992-93	DK042	48	412
Female	1992-93	DK050	56	424
Female	1992-93	ES111	81	162
Female	1992-93	ES112	79	154
Female	1992-93	ES113	94	105
Female	1992-93	ES114	73	148
Female	1992-93	ES120	71	149
Female	1992-93	ES130	58	58
Female	1992-93	ES211	40	6
Female	1992-93	ES212	78	78
Female	1992-93	ES213	50	66
Female	1992-93	ES220	53	9
Female	1992-93	ES230	78	64
Female	1992-93	ES241	22	20
Female	1992-93	ES242	49	22
Female	1992-93	ES243	52	90
Female	1992-93	ES300	89	48
Female	1992-93	ES411	44	12
Female	1992-93	ES412	84	17
Female	1992-93	ES413	80	15
Female	1992-93	ES414	69	41
Female	1992-93	ES415	77	24
Female	1992-93	ES416	65	2
Female	1992-93	ES417	63	1
Female	1992-93	ES418	55	32
Female	1992-93	ES419	94	52
Female	1992-93	ES421	109	191
Female	1992-93	ES422	72	248
Female	1992-93	ES423	82	61
Female	1992-93	ES424	78	10
Female	1992-93	ES425	67	118
Female	1992-93	ES431	89	246
Female	1992-93	ES432	45	112
Female	1992-93	ES511	85	107
Female	1992-93	ES512	69	111
Female	1992-93	ES513	84	168
Female	1992-93	ES514	62	165
Female	1992-93	ES521	57	201
Female	1992-93	ES522	65	220
Female	1992-93	ES523	88	274
Female	1992-93	ES530	71	208
Female	1992-93	ES611	39	222
Female	1992-93	ES612	58	351
Female	1992-93	ES613	47	177
Female	1992-93	ES614	36	237
Female	1992-93	ES615	63	283
Female	1992-93	ES616	43	172
Female	1992-93	ES617	58	302
Female	1992-93	ES618	58	284
Female	1992-93	ES620	58	234
Female	1992-93	ES630	28	364
Female	1992-93	ES640	41	328
Female	1992-93	ES707	54	308
Female	1992-93	ES709	43	205
Female	1992-93	UKC1	75	427
Female	1992-93	UKC2	59	425
Female	1992-93	UKD1	59	394
Female	1992-93	UKD3	63	429
Female	1992-93	UKD4	47	409
Female	1992-93	UKD6	49	247
Female	1992-93	UKD7	25	443
Female	1992-93	UKE1	56	393
Female	1992-93	UKE2	62	310
Female	1992-93	UKE3	34	404
Female	1992-93	UKE4	54	402
Female	1992-93	UKF1	58	388
Female	1992-93	UKF2	52	352
Female	1992-93	UKF3	64	374
Female	1992-93	UKG1	64	346
Female	1992-93	UKG2	54	386
Female	1992-93	UKG3	46	399
Female	1992-93	UKH1	47	254
Female	1992-93	UKH2	41	286
Female	1992-93	UKH3	36	285
Female	1992-93	UKI3	99	381
Female	1992-93	UKI4	59	421
Female	1992-93	UKI5	27	329
Female	1992-93	UKI6	21	267
Female	1992-93	UKI7	31	282
Female	1992-93	UKJ1	40	278
Female	1992-93	UKJ2	43	219
Female	1992-93	UKJ3	30	269
Female	1992-93	UKJ4	42	330
Female	1992-93	UKK1	51	265
Female	1992-93	UKK2	48	188
Female	1992-93	UKK3	59	297
Female	1992-93	UKK4	50	235
Female	1992-93	UKL1	33	395
Female	1992-93	UKL2	45	372
Female	1992-93	FR101	81	145
Female	1992-93	FR102	60	117
Female	1992-93	FR103	51	18
Female	1992-93	FR104	57	55
Female	1992-93	FR105	66	42
Female	1992-93	FR106	62	230
Female	1992-93	FR107	60	93
Female	1992-93	FR108	51	92
Female	1992-93	FRB01	51	141
Female	1992-93	FRB02	51	89
Female	1992-93	FRB03	32	53
Female	1992-93	FRB04	30	3
Female	1992-93	FRB05	23	8
Female	1992-93	FRB06	42	44
Female	1992-93	FRC11	52	26
Female	1992-93	FRC12	51	155
Female	1992-93	FRC13	65	65
Female	1992-93	FRC14	32	128
Female	1992-93	FRC21	46	77
Female	1992-93	FRC22	64	75
Female	1992-93	FRC23	61	161
Female	1992-93	FRC24	35	98
Female	1992-93	FRD11	63	82
Female	1992-93	FRD12	49	95
Female	1992-93	FRD13	68	97
Female	1992-93	FRD21	35	129
Female	1992-93	FRD22	52	156
Female	1992-93	FRE11	49	336
Female	1992-93	FRE12	58	339
Female	1992-93	FRE21	32	229
Female	1992-93	FRE22	61	189
Female	1992-93	FRE23	57	244
Female	1992-93	FRF11	68	175
Female	1992-93	FRF12	46	200
Female	1992-93	FRF21	48	252
Female	1992-93	FRF22	67	110
Female	1992-93	FRF23	57	136
Female	1992-93	FRF24	46	131
Female	1992-93	FRF31	48	166
Female	1992-93	FRF32	50	184
Female	1992-93	FRF33	54	263
Female	1992-93	FRF34	58	183
Female	1992-93	FRG01	62	76
Female	1992-93	FRG02	32	5
Female	1992-93	FRG03	50	4
Female	1992-93	FRG04	65	37
Female	1992-93	FRG05	45	11
Female	1992-93	FRH01	44	122
Female	1992-93	FRH02	48	176
Female	1992-93	FRH03	61	88
Female	1992-93	FRH04	83	164
Female	1992-93	FRI11	52	68
Female	1992-93	FRI12	64	59
Female	1992-93	FRI13	64	67
Female	1992-93	FRI14	65	57
Female	1992-93	FRI15	60	38
Female	1992-93	FRI21	60	63
Female	1992-93	FRI22	72	121
Female	1992-93	FRI23	49	39
Female	1992-93	FRI31	60	36
Female	1992-93	FRI32	54	33
Female	1992-93	FRI33	61	25
Female	1992-93	FRI34	53	7
Female	1992-93	FRJ11	43	43
Female	1992-93	FRJ12	50	85
Female	1992-93	FRJ13	46	51
Female	1992-93	FRJ14	61	127
Female	1992-93	FRJ15	49	80
Female	1992-93	FRJ21	51	74
Female	1992-93	FRJ22	37	14
Female	1992-93	FRJ23	45	19
Female	1992-93	FRJ24	45	16
Female	1992-93	FRJ25	73	56
Female	1992-93	FRJ26	48	69
Female	1992-93	FRJ27	46	13
Female	1992-93	FRJ28	46	49
Female	1992-93	FRK11	52	123
Female	1992-93	FRK12	67	101
Female	1992-93	FRK13	60	94
Female	1992-93	FRK14	63	125
Female	1992-93	FRK21	56	31
Female	1992-93	FRK22	75	35
Female	1992-93	FRK23	40	29
Female	1992-93	FRK24	52	34
Female	1992-93	FRK25	63	72
Female	1992-93	FRK26	70	40
Female	1992-93	FRK27	53	28
Female	1992-93	FRK28	74	46
Female	1992-93	FRL01	69	30
Female	1992-93	FRL02	54	21
Female	1992-93	FRL03	68	50
Female	1992-93	FRL04	67	113
Female	1992-93	FRL05	54	47
Female	1992-93	FRL06	62	86
Female	1992-93	FRM01	107	158
Female	1992-93	IE	35	414
Female	1992-93	IT001	89	209
Female	1992-93	IT002	95	262
Female	1992-93	IT003	100	243
Female	1992-93	IT004	74	242
Female	1992-93	IT005	104	256
Female	1992-93	IT006	56	251
Female	1992-93	IT007	79	204
Female	1992-93	IT008	76	236
Female	1992-93	IT009	77	187
Female	1992-93	IT010	101	233
Female	1992-93	IT011	88	102
Female	1992-93	IT012	96	153
Female	1992-93	IT013	80	146
Female	1992-93	IT014	83	152
Female	1992-93	IT015	94	185
Female	1992-93	IT016	122	261
Female	1992-93	IT017	71	159
Female	1992-93	IT018	108	324
Female	1992-93	IT019	92	288
Female	1992-93	IT020	105	135
Female	1992-93	IT021	97	106
Female	1992-93	IT022	93	87
Female	1992-93	IT023	94	144
Female	1992-93	IT024	111	151
Female	1992-93	IT025	99	178
Female	1992-93	IT026	85	54
Female	1992-93	IT027	97	134
Female	1992-93	IT028	88	114
Female	1992-93	IT029	103	203
Female	1992-93	IT030	99	197
Female	1992-93	IT031	79	173
Female	1992-93	IT032	93	290
Female	1992-93	IT033	93	202
Female	1992-93	IT034	86	142
Female	1992-93	IT035	86	100
Female	1992-93	IT036	86	124
Female	1992-93	IT037	93	150
Female	1992-93	IT038	96	231
Female	1992-93	IT039	64	60
Female	1992-93	IT040	105	81
Female	1992-93	IT041	73	45
Female	1992-93	IT042	83	71
Female	1992-93	IT043	77	62
Female	1992-93	IT044	101	109
Female	1992-93	IT045	92	192
Female	1992-93	IT046	106	215
Female	1992-93	IT047	92	83
Female	1992-93	IT048	96	91
Female	1992-93	IT049	103	207
Female	1992-93	IT050	84	157
Female	1992-93	IT051	81	99
Female	1992-93	IT052	101	130
Female	1992-93	IT053	101	218
Female	1992-93	IT054	84	115
Female	1992-93	IT055	97	179
Female	1992-93	IT056	76	240
Female	1992-93	IT057	100	212
Female	1992-93	IT058	90	223
Female	1992-93	IT059	63	190
Female	1992-93	IT060	83	206
Female	1992-93	IT061	101	400
Female	1992-93	IT062	88	186
Female	1992-93	IT063	99	416
Female	1992-93	IT064	64	169
Female	1992-93	IT065	73	258
Female	1992-93	IT066	100	181
Female	1992-93	IT067	98	119
Female	1992-93	IT068	108	170
Female	1992-93	IT069	81	139
Female	1992-93	IT070	101	213
Female	1992-93	IT073	94	275
Female	1992-93	IT074	99	199
Female	1992-93	IT075	99	195
Female	1992-93	IT076	108	277
Female	1992-93	IT077	100	271
Female	1992-93	IT078	96	260
Female	1992-93	IT079	80	249
Female	1992-93	IT080	95	266
Female	1992-93	IT081	95	253
Female	1992-93	IT082	92	361
Female	1992-93	IT083	108	359
Female	1992-93	IT084	75	273
Female	1992-93	IT085	83	383
Female	1992-93	IT086	99	366
Female	1992-93	IT087	97	387
Female	1992-93	IT088	90	312
Female	1992-93	IT089	95	341
Female	1992-93	IT090	68	174
Female	1992-93	IT093	107	137
Female	1992-93	IT094	68	108
Female	1992-93	IT112	99	180
Female	1992-93	IT113	85	226
Female	1992-93	LU	99	376
Female	1992-93	UKM	64	439
Female	1992-93	UKN	48	396
Female	1992-93	NL11	25	292
Female	1992-93	NL12	7	214
Female	1992-93	NL13	21	227
Female	1992-93	NL21	25	299
Female	1992-93	NL22	20	268
Female	1992-93	NL23	21	298
Female	1992-93	NL31	25	255
Female	1992-93	NL32	31	279
Female	1992-93	NL33	8	225
Female	1992-93	NL34	28	140
Female	1992-93	NL41	23	289
Female	1992-93	NL42	24	319
Female	1992-93	PT11	183	413
Female	1992-93	PT15	86	403
Female	1992-93	PT16	81	390
Female	1992-93	PT17	62	406
Female	1992-93	PT18	59	401
Female	1992-93	PT20	86	450
Female	1992-93	PT30	80	448
Male	1992-93	AT11	125	401
Male	1992-93	AT12	114	377
Male	1992-93	AT13	153	416
Male	1992-93	AT21	125	296
Male	1992-93	AT22	105	333
Male	1992-93	AT31	100	320
Male	1992-93	AT32	88	199
Male	1992-93	AT33	129	178
Male	1992-93	AT34	110	164
Male	1992-93	BE10	92	350
Male	1992-93	BE21	87	192
Male	1992-93	BE22	105	217
Male	1992-93	BE23	75	282
Male	1992-93	BE24	83	131
Male	1992-93	BE25	84	218
Male	1992-93	BE31	96	266
Male	1992-93	BE32	65	427
Male	1992-93	BE33	83	404
Male	1992-93	BE34	92	419
Male	1992-93	BE35	75	425
Male	1992-93	CH011	134	89
Male	1992-93	CH012	122	229
Male	1992-93	CH013	133	144
Male	1992-93	CH021	120	86
Male	1992-93	CH022	115	249
Male	1992-93	CH023	100	78
Male	1992-93	CH024	142	33
Male	1992-93	CH025	114	201
Male	1992-93	CH031	136	274
Male	1992-93	CH032	108	8
Male	1992-93	CH033	121	63
Male	1992-93	CH040	118	84
Male	1992-93	CH051	101	194
Male	1992-93	CH052	133	103
Male	1992-93	CH053	123	81
Male	1992-93	CH054	84	65
Male	1992-93	CH055	119	104
Male	1992-93	CH056	107	76
Male	1992-93	CH057	125	79
Male	1992-93	CH061	126	61
Male	1992-93	CH062	112	16
Male	1992-93	CH063	128	94
Male	1992-93	CH064	106	24
Male	1992-93	CH065	132	17
Male	1992-93	CH066	101	9
Male	1992-93	CH070	128	56
Male	1992-93	DE1001	95	396
Male	1992-93	DE101	73	281
Male	1992-93	DE102	86	294
Male	1992-93	DE103	102	340
Male	1992-93	DE104	77	186
Male	1992-93	DE105	82	329
Male	1992-93	DE1101	173	415
Male	1992-93	DE1201	221	434
Male	1992-93	DE1202	190	438
Male	1992-93	DE1203	242	440
Male	1992-93	DE1204	245	444
Male	1992-93	DE1205	243	445
Male	1992-93	DE1301	234	449
Male	1992-93	DE1302	232	442
Male	1992-93	DE1303	221	447
Male	1992-93	DE1304	223	446
Male	1992-93	DE1401	188	388
Male	1992-93	DE1402	193	433
Male	1992-93	DE1403	156	423
Male	1992-93	DE1404	200	431
Male	1992-93	DE1501	182	443
Male	1992-93	DE1502	193	439
Male	1992-93	DE1503	164	436
Male	1992-93	DE1504	178	437
Male	1992-93	DE1601	171	430
Male	1992-93	DE1602	137	420
Male	1992-93	DE1603	158	424
Male	1992-93	DE1604	159	428
Male	1992-93	DE201	128	334
Male	1992-93	DE301	88	338
Male	1992-93	DE302	98	313
Male	1992-93	DE303	88	356
Male	1992-93	DE304	96	303
Male	1992-93	DE305	81	267
Male	1992-93	DE306	88	259
Male	1992-93	DE307	109	317
Male	1992-93	DE308	91	323
Male	1992-93	DE309	101	365
Male	1992-93	DE310	82	255
Male	1992-93	DE311	106	291
Male	1992-93	DE312	103	371
Male	1992-93	DE313	89	357
Male	1992-93	DE401	90	355
Male	1992-93	DE501	88	311
Male	1992-93	DE502	73	299
Male	1992-93	DE503	71	240
Male	1992-93	DE504	89	376
Male	1992-93	DE505	121	160
Male	1992-93	DE506	100	392
Male	1992-93	DE507	81	380
Male	1992-93	DE508	95	324
Male	1992-93	DE509	83	403
Male	1992-93	DE510	106	310
Male	1992-93	DE511	98	232
Male	1992-93	DE512	108	289
Male	1992-93	DE513	70	260
Male	1992-93	DE601	88	283
Male	1992-93	DE602	86	316
Male	1992-93	DE603	97	206
Male	1992-93	DE604	134	243
Male	1992-93	DE605	105	222
Male	1992-93	DE701	103	286
Male	1992-93	DE702	110	280
Male	1992-93	DE703	99	284
Male	1992-93	DE704	107	331
Male	1992-93	DE705	97	360
Male	1992-93	DE801	108	121
Male	1992-93	DE802	94	148
Male	1992-93	DE803	101	212
Male	1992-93	DE804	111	159
Male	1992-93	DE805	118	272
Male	1992-93	DE806	86	96
Male	1992-93	DE807	102	191
Male	1992-93	DE808	85	220
Male	1992-93	DE809	106	182
Male	1992-93	DE810	91	105
Male	1992-93	DE811	129	203
Male	1992-93	DE812	101	268
Male	1992-93	DE901	91	134
Male	1992-93	DE902	78	269
Male	1992-93	DE903	109	173
Male	1992-93	DE904	91	245
Male	1992-93	DE905	94	362
Male	1992-93	DE906	96	288
Male	1992-93	DE907	99	236
Male	1992-93	DE908	100	277
Male	1992-93	DE909	97	302
Male	1992-93	DE910	111	133
Male	1992-93	DE911	99	379
Male	1992-93	DE912	89	354
Male	1992-93	DE913	116	149
Male	1992-93	DE914	99	395
Male	1992-93	DE915	115	339
Male	1992-93	DE916	120	290
Male	1992-93	DE917	114	336
Male	1992-93	DE918	92	162
Male	1992-93	DK011	131	441
Male	1992-93	DK012	92	372
Male	1992-93	DK013	83	292
Male	1992-93	DK014	90	345
Male	1992-93	DK021	115	367
Male	1992-93	DK022	66	402
Male	1992-93	DK031	81	359
Male	1992-93	DK032	85	325
Male	1992-93	DK041	89	298
Male	1992-93	DK042	92	305
Male	1992-93	DK050	65	304
Male	1992-93	ES111	112	306
Male	1992-93	ES112	94	225
Male	1992-93	ES113	82	111
Male	1992-93	ES114	115	300
Male	1992-93	ES120	96	332
Male	1992-93	ES130	89	205
Male	1992-93	ES211	99	73
Male	1992-93	ES212	104	216
Male	1992-93	ES213	124	287
Male	1992-93	ES220	70	30
Male	1992-93	ES230	86	58
Male	1992-93	ES241	-11	4
Male	1992-93	ES242	50	6
Male	1992-93	ES243	60	97
Male	1992-93	ES300	55	185
Male	1992-93	ES411	20	7
Male	1992-93	ES412	81	40
Male	1992-93	ES413	73	47
Male	1992-93	ES414	79	168
Male	1992-93	ES415	69	14
Male	1992-93	ES416	51	3
Male	1992-93	ES417	55	2
Male	1992-93	ES418	60	35
Male	1992-93	ES419	90	11
Male	1992-93	ES421	101	53
Male	1992-93	ES422	90	157
Male	1992-93	ES423	72	5
Male	1992-93	ES424	58	1
Male	1992-93	ES425	78	23
Male	1992-93	ES431	79	263
Male	1992-93	ES432	55	83
Male	1992-93	ES511	120	208
Male	1992-93	ES512	98	117
Male	1992-93	ES513	78	109
Male	1992-93	ES514	87	130
Male	1992-93	ES521	61	172
Male	1992-93	ES522	47	128
Male	1992-93	ES523	100	318
Male	1992-93	ES530	119	301
Male	1992-93	ES611	48	258
Male	1992-93	ES612	81	397
Male	1992-93	ES613	81	221
Male	1992-93	ES614	61	238
Male	1992-93	ES615	68	315
Male	1992-93	ES616	44	143
Male	1992-93	ES617	93	346
Male	1992-93	ES618	76	358
Male	1992-93	ES620	62	207
Male	1992-93	ES630	97	399
Male	1992-93	ES640	93	381
Male	1992-93	ES707	65	364
Male	1992-93	ES709	52	241
Male	1992-93	UKC1	94	390
Male	1992-93	UKC2	91	375
Male	1992-93	UKD1	105	271
Male	1992-93	UKD3	76	398
Male	1992-93	UKD4	76	348
Male	1992-93	UKD6	82	51
Male	1992-93	UKD7	60	421
Male	1992-93	UKE1	67	279
Male	1992-93	UKE2	99	102
Male	1992-93	UKE3	84	327
Male	1992-93	UKE4	72	314
Male	1992-93	UKF1	84	254
Male	1992-93	UKF2	72	132
Male	1992-93	UKF3	90	189
Male	1992-93	UKG1	95	119
Male	1992-93	UKG2	83	257
Male	1992-93	UKG3	59	337
Male	1992-93	UKH1	67	49
Male	1992-93	UKH2	78	60
Male	1992-93	UKH3	72	77
Male	1992-93	UKI3	191	400
Male	1992-93	UKI4	83	418
Male	1992-93	UKI5	56	171
Male	1992-93	UKI6	70	70
Male	1992-93	UKI7	77	120
Male	1992-93	UKJ1	82	48
Male	1992-93	UKJ2	77	37
Male	1992-93	UKJ3	91	88
Male	1992-93	UKJ4	66	124
Male	1992-93	UKK1	86	72
Male	1992-93	UKK2	78	29
Male	1992-93	UKK3	103	108
Male	1992-93	UKK4	74	75
Male	1992-93	UKL1	53	308
Male	1992-93	UKL2	86	256
Male	1992-93	FR101	245	309
Male	1992-93	FR102	111	278
Male	1992-93	FR103	113	67
Male	1992-93	FR104	107	107
Male	1992-93	FR105	147	151
Male	1992-93	FR106	141	374
Male	1992-93	FR107	134	224
Male	1992-93	FR108	109	209
Male	1992-93	FRB01	53	295
Male	1992-93	FRB02	100	275
Male	1992-93	FRB03	44	246
Male	1992-93	FRB04	66	99
Male	1992-93	FRB05	64	152
Male	1992-93	FRB06	80	142
Male	1992-93	FRC11	81	190
Male	1992-93	FRC12	90	411
Male	1992-93	FRC13	73	270
Male	1992-93	FRC14	93	393
Male	1992-93	FRC21	101	227
Male	1992-93	FRC22	81	195
Male	1992-93	FRC23	102	343
Male	1992-93	FRC24	83	307
Male	1992-93	FRD11	74	312
Male	1992-93	FRD12	81	326
Male	1992-93	FRD13	84	276
Male	1992-93	FRD21	90	370
Male	1992-93	FRD22	88	391
Male	1992-93	FRE11	85	432
Male	1992-93	FRE12	67	435
Male	1992-93	FRE21	56	417
Male	1992-93	FRE22	91	373
Male	1992-93	FRE23	94	414
Male	1992-93	FRF11	123	335
Male	1992-93	FRF12	117	319
Male	1992-93	FRF21	71	413
Male	1992-93	FRF22	90	366
Male	1992-93	FRF23	87	328
Male	1992-93	FRF24	88	378
Male	1992-93	FRF31	90	353
Male	1992-93	FRF32	87	394
Male	1992-93	FRF33	81	368
Male	1992-93	FRF34	71	385
Male	1992-93	FRG01	104	349
Male	1992-93	FRG02	62	95
Male	1992-93	FRG03	83	80
Male	1992-93	FRG04	61	137
Male	1992-93	FRG05	49	161
Male	1992-93	FRH01	82	407
Male	1992-93	FRH02	93	422
Male	1992-93	FRH03	92	242
Male	1992-93	FRH04	101	409
Male	1992-93	FRI11	69	198
Male	1992-93	FRI12	104	262
Male	1992-93	FRI13	86	226
Male	1992-93	FRI14	82	114
Male	1992-93	FRI15	81	214
Male	1992-93	FRI21	73	219
Male	1992-93	FRI22	84	382
Male	1992-93	FRI23	75	188
Male	1992-93	FRI31	68	174
Male	1992-93	FRI32	61	176
Male	1992-93	FRI33	47	71
Male	1992-93	FRI34	62	92
Male	1992-93	FRJ11	68	180
Male	1992-93	FRJ12	78	237
Male	1992-93	FRJ13	55	165
Male	1992-93	FRJ14	69	169
Male	1992-93	FRJ15	62	213
Male	1992-93	FRJ21	68	211
Male	1992-93	FRJ22	68	44
Male	1992-93	FRJ23	76	45
Male	1992-93	FRJ24	64	55
Male	1992-93	FRJ25	73	82
Male	1992-93	FRJ26	63	183
Male	1992-93	FRJ27	60	22
Male	1992-93	FRJ28	78	87
Male	1992-93	FRK11	66	363
Male	1992-93	FRK12	82	297
Male	1992-93	FRK13	111	341
Male	1992-93	FRK14	86	342
Male	1992-93	FRK21	92	122
Male	1992-93	FRK22	79	166
Male	1992-93	FRK23	64	125
Male	1992-93	FRK24	85	116
Male	1992-93	FRK25	87	251
Male	1992-93	FRK26	120	141
Male	1992-93	FRK27	97	231
Male	1992-93	FRK28	111	156
Male	1992-93	FRL01	92	197
Male	1992-93	FRL02	98	167
Male	1992-93	FRL03	151	239
Male	1992-93	FRL04	114	285
Male	1992-93	FRL05	84	210
Male	1992-93	FRL06	94	252
Male	1992-93	FRM01	152	361
Male	1992-93	IE	38	369
Male	1992-93	IT001	129	150
Male	1992-93	IT002	136	352
Male	1992-93	IT003	164	330
Male	1992-93	IT004	120	244
Male	1992-93	IT005	109	170
Male	1992-93	IT006	112	248
Male	1992-93	IT007	131	383
Male	1992-93	IT008	130	230
Male	1992-93	IT009	122	193
Male	1992-93	IT010	140	235
Male	1992-93	IT011	114	101
Male	1992-93	IT012	174	233
Male	1992-93	IT013	130	200
Male	1992-93	IT014	135	389
Male	1992-93	IT015	152	223
Male	1992-93	IT016	178	344
Male	1992-93	IT017	131	322
Male	1992-93	IT018	149	387
Male	1992-93	IT019	174	405
Male	1992-93	IT020	145	228
Male	1992-93	IT021	138	139
Male	1992-93	IT022	142	215
Male	1992-93	IT023	130	177
Male	1992-93	IT024	145	196
Male	1992-93	IT025	129	347
Male	1992-93	IT026	133	115
Male	1992-93	IT027	133	204
Male	1992-93	IT028	138	158
Male	1992-93	IT029	127	261
Male	1992-93	IT030	146	293
Male	1992-93	IT031	129	247
Male	1992-93	IT032	124	265
Male	1992-93	IT033	134	264
Male	1992-93	IT034	125	146
Male	1992-93	IT035	88	57
Male	1992-93	IT036	123	106
Male	1992-93	IT037	130	69
Male	1992-93	IT038	131	273
Male	1992-93	IT039	116	32
Male	1992-93	IT040	130	38
Male	1992-93	IT041	109	28
Male	1992-93	IT042	75	12
Male	1992-93	IT043	106	13
Male	1992-93	IT044	115	20
Male	1992-93	IT045	105	250
Male	1992-93	IT046	112	153
Male	1992-93	IT047	135	52
Male	1992-93	IT048	120	18
Male	1992-93	IT049	127	93
Male	1992-93	IT050	128	59
Male	1992-93	IT051	97	19
Male	1992-93	IT052	78	10
Male	1992-93	IT053	109	135
Male	1992-93	IT054	119	46
Male	1992-93	IT055	91	39
Male	1992-93	IT056	79	118
Male	1992-93	IT057	105	90
Male	1992-93	IT058	111	140
Male	1992-93	IT059	99	136
Male	1992-93	IT060	75	66
Male	1992-93	IT061	99	351
Male	1992-93	IT062	71	62
Male	1992-93	IT063	122	386
Male	1992-93	IT064	62	43
Male	1992-93	IT065	71	98
Male	1992-93	IT066	116	85
Male	1992-93	IT067	83	50
Male	1992-93	IT068	122	68
Male	1992-93	IT069	65	15
Male	1992-93	IT070	86	54
Male	1992-93	IT073	120	100
Male	1992-93	IT074	119	91
Male	1992-93	IT075	92	64
Male	1992-93	IT076	71	36
Male	1992-93	IT077	96	42
Male	1992-93	IT078	97	26
Male	1992-93	IT079	86	74
Male	1992-93	IT080	112	110
Male	1992-93	IT081	72	21
Male	1992-93	IT082	119	154
Male	1992-93	IT083	102	138
Male	1992-93	IT084	68	27
Male	1992-93	IT085	94	202
Male	1992-93	IT086	102	129
Male	1992-93	IT087	137	253
Male	1992-93	IT088	82	34
Male	1992-93	IT089	112	127
Male	1992-93	IT090	90	145
Male	1992-93	IT093	129	155
Male	1992-93	IT094	86	31
Male	1992-93	IT112	90	163
Male	1992-93	IT113	95	41
Male	1992-93	LU	117	384
Male	1992-93	UKM	63	410
Male	1992-93	UKN	89	321
Male	1992-93	NL11	52	179
Male	1992-93	NL12	56	126
Male	1992-93	NL13	67	147
Male	1992-93	NL21	51	187
Male	1992-93	NL22	70	181
Male	1992-93	NL23	82	112
Male	1992-93	NL31	54	123
Male	1992-93	NL32	89	184
Male	1992-93	NL33	47	113
Male	1992-93	NL34	65	25
Male	1992-93	NL41	56	175
Male	1992-93	NL42	49	234
Male	1992-93	PT11	68	412
Male	1992-93	PT15	68	426
Male	1992-93	PT16	155	406
Male	1992-93	PT17	27	429
Male	1992-93	PT18	26	408
Male	1992-93	PT20	92	448
Male	1992-93	PT30	95	450
Female	2004-05	AT11	80	311
Female	2004-05	AT12	78	344
Female	2004-05	AT13	72	394
Female	2004-05	AT21	60	257
Female	2004-05	AT22	75	274
Female	2004-05	AT31	76	279
Female	2004-05	AT32	85	255
Female	2004-05	AT33	68	210
Female	2004-05	AT34	70	214
Female	2004-05	BE10	60	387
Female	2004-05	BE21	65	316
Female	2004-05	BE22	66	288
Female	2004-05	BE23	68	320
Female	2004-05	BE24	70	252
Female	2004-05	BE25	63	253
Female	2004-05	BE31	73	298
Female	2004-05	BE32	52	437
Female	2004-05	BE33	51	428
Female	2004-05	BE34	57	417
Female	2004-05	BE35	57	422
Female	2004-05	CH011	60	103
Female	2004-05	CH012	63	134
Female	2004-05	CH013	69	187
Female	2004-05	CH021	73	113
Female	2004-05	CH022	76	171
Female	2004-05	CH023	55	205
Female	2004-05	CH024	65	21
Female	2004-05	CH025	56	159
Female	2004-05	CH031	68	243
Female	2004-05	CH032	62	93
Female	2004-05	CH033	64	161
Female	2004-05	CH040	81	166
Female	2004-05	CH051	52	245
Female	2004-05	CH052	68	188
Female	2004-05	CH053	47	139
Female	2004-05	CH054	65	261
Female	2004-05	CH055	61	165
Female	2004-05	CH056	52	137
Female	2004-05	CH057	61	140
Female	2004-05	CH061	58	126
Female	2004-05	CH062	39	179
Female	2004-05	CH063	68	160
Female	2004-05	CH064	81	121
Female	2004-05	CH065	67	101
Female	2004-05	CH066	73	124
Female	2004-05	CH070	67	6
Female	2004-05	DE1001	69	418
Female	2004-05	DE101	57	361
Female	2004-05	DE102	50	384
Female	2004-05	DE103	46	337
Female	2004-05	DE104	65	321
Female	2004-05	DE105	46	408
Female	2004-05	DE1101	80	329
Female	2004-05	DE1201	78	351
Female	2004-05	DE1202	81	363
Female	2004-05	DE1203	84	383
Female	2004-05	DE1204	83	402
Female	2004-05	DE1205	88	399
Female	2004-05	DE1301	98	389
Female	2004-05	DE1302	95	355
Female	2004-05	DE1303	79	419
Female	2004-05	DE1304	89	386
Female	2004-05	DE1401	79	203
Female	2004-05	DE1402	74	308
Female	2004-05	DE1403	85	297
Female	2004-05	DE1404	85	300
Female	2004-05	DE1501	75	432
Female	2004-05	DE1502	72	400
Female	2004-05	DE1503	79	396
Female	2004-05	DE1504	76	401
Female	2004-05	DE1601	83	385
Female	2004-05	DE1602	74	411
Female	2004-05	DE1603	75	313
Female	2004-05	DE1604	89	413
Female	2004-05	DE201	62	324
Female	2004-05	DE301	58	341
Female	2004-05	DE302	64	360
Female	2004-05	DE303	39	416
Female	2004-05	DE304	60	354
Female	2004-05	DE305	54	340
Female	2004-05	DE306	64	322
Female	2004-05	DE307	66	305
Female	2004-05	DE308	50	362
Female	2004-05	DE309	59	397
Female	2004-05	DE310	46	333
Female	2004-05	DE311	57	282
Female	2004-05	DE312	47	388
Female	2004-05	DE313	66	369
Female	2004-05	DE401	51	338
Female	2004-05	DE501	69	374
Female	2004-05	DE502	66	365
Female	2004-05	DE503	51	263
Female	2004-05	DE504	51	395
Female	2004-05	DE505	76	256
Female	2004-05	DE506	55	404
Female	2004-05	DE507	55	409
Female	2004-05	DE508	62	356
Female	2004-05	DE509	58	425
Female	2004-05	DE510	68	353
Female	2004-05	DE511	59	278
Female	2004-05	DE512	62	283
Female	2004-05	DE513	52	349
Female	2004-05	DE601	64	328
Female	2004-05	DE602	57	304
Female	2004-05	DE603	55	269
Female	2004-05	DE604	70	265
Female	2004-05	DE605	67	323
Female	2004-05	DE701	55	359
Female	2004-05	DE702	59	345
Female	2004-05	DE703	69	330
Female	2004-05	DE704	58	310
Female	2004-05	DE705	59	406
Female	2004-05	DE801	61	246
Female	2004-05	DE802	59	227
Female	2004-05	DE803	58	270
Female	2004-05	DE804	69	217
Female	2004-05	DE805	73	268
Female	2004-05	DE806	60	202
Female	2004-05	DE807	67	235
Female	2004-05	DE808	72	264
Female	2004-05	DE809	57	262
Female	2004-05	DE810	69	173
Female	2004-05	DE811	67	221
Female	2004-05	DE812	67	294
Female	2004-05	DE901	55	272
Female	2004-05	DE902	74	302
Female	2004-05	DE903	54	280
Female	2004-05	DE904	63	292
Female	2004-05	DE905	61	343
Female	2004-05	DE906	68	309
Female	2004-05	DE907	65	307
Female	2004-05	DE908	65	346
Female	2004-05	DE909	71	314
Female	2004-05	DE910	70	189
Female	2004-05	DE911	62	380
Female	2004-05	DE912	53	366
Female	2004-05	DE913	61	237
Female	2004-05	DE914	63	377
Female	2004-05	DE915	63	327
Female	2004-05	DE916	52	299
Female	2004-05	DE917	70	336
Female	2004-05	DE918	68	267
Female	2004-05	DK011	87	449
Female	2004-05	DK012	87	440
Female	2004-05	DK013	94	426
Female	2004-05	DK014	60	443
Female	2004-05	DK021	84	435
Female	2004-05	DK022	76	447
Female	2004-05	DK031	79	434
Female	2004-05	DK032	80	433
Female	2004-05	DK041	119	415
Female	2004-05	DK042	77	438
Female	2004-05	DK050	80	441
Female	2004-05	ES111	75	131
Female	2004-05	ES112	90	89
Female	2004-05	ES113	74	46
Female	2004-05	ES114	83	105
Female	2004-05	ES120	74	153
Female	2004-05	ES130	74	48
Female	2004-05	ES211	70	13
Female	2004-05	ES212	82	32
Female	2004-05	ES213	78	91
Female	2004-05	ES220	75	7
Female	2004-05	ES230	74	28
Female	2004-05	ES241	67	67
Female	2004-05	ES242	65	27
Female	2004-05	ES243	78	127
Female	2004-05	ES300	93	33
Female	2004-05	ES411	53	54
Female	2004-05	ES412	72	3
Female	2004-05	ES413	57	19
Female	2004-05	ES414	64	34
Female	2004-05	ES415	82	5
Female	2004-05	ES416	55	4
Female	2004-05	ES417	45	1
Female	2004-05	ES418	70	56
Female	2004-05	ES419	68	11
Female	2004-05	ES421	74	128
Female	2004-05	ES422	89	222
Female	2004-05	ES423	68	31
Female	2004-05	ES424	72	2
Female	2004-05	ES425	90	109
Female	2004-05	ES431	75	238
Female	2004-05	ES432	86	130
Female	2004-05	ES511	87	108
Female	2004-05	ES512	79	114
Female	2004-05	ES513	75	152
Female	2004-05	ES514	82	176
Female	2004-05	ES521	96	198
Female	2004-05	ES522	91	204
Female	2004-05	ES523	89	248
Female	2004-05	ES530	84	180
Female	2004-05	ES611	67	286
Female	2004-05	ES612	83	352
Female	2004-05	ES613	84	212
Female	2004-05	ES614	79	290
Female	2004-05	ES615	69	315
Female	2004-05	ES616	67	250
Female	2004-05	ES617	89	306
Female	2004-05	ES618	82	312
Female	2004-05	ES620	82	251
Female	2004-05	ES630	58	424
Female	2004-05	ES640	54	405
Female	2004-05	ES707	98	295
Female	2004-05	ES709	79	254
Female	2004-05	UKC1	83	442
Female	2004-05	UKC2	97	436
Female	2004-05	UKD1	80	403
Female	2004-05	UKD3	88	444
Female	2004-05	UKD4	84	439
Female	2004-05	UKD6	59	367
Female	2004-05	UKD7	112	445
Female	2004-05	UKE1	74	421
Female	2004-05	UKE2	86	284
Female	2004-05	UKE3	85	431
Female	2004-05	UKE4	76	429
Female	2004-05	UKF1	99	412
Female	2004-05	UKF2	95	375
Female	2004-05	UKF3	83	382
Female	2004-05	UKG1	102	334
Female	2004-05	UKG2	93	414
Female	2004-05	UKG3	97	423
Female	2004-05	UKH1	96	276
Female	2004-05	UKH2	97	339
Female	2004-05	UKH3	90	319
Female	2004-05	UKI3	123	247
Female	2004-05	UKI4	118	430
Female	2004-05	UKI5	113	379
Female	2004-05	UKI6	108	293
Female	2004-05	UKI7	122	266
Female	2004-05	UKJ1	109	275
Female	2004-05	UKJ2	93	259
Female	2004-05	UKJ3	104	271
Female	2004-05	UKJ4	93	358
Female	2004-05	UKK1	101	289
Female	2004-05	UKK2	92	231
Female	2004-05	UKK3	73	301
Female	2004-05	UKK4	81	273
Female	2004-05	UKL1	92	427
Female	2004-05	UKL2	98	393
Female	2004-05	FR101	122	45
Female	2004-05	FR102	66	169
Female	2004-05	FR103	82	15
Female	2004-05	FR104	81	39
Female	2004-05	FR105	97	16
Female	2004-05	FR106	98	220
Female	2004-05	FR107	105	72
Female	2004-05	FR108	69	135
Female	2004-05	FRB01	64	211
Female	2004-05	FRB02	63	142
Female	2004-05	FRB03	42	183
Female	2004-05	FRB04	66	10
Female	2004-05	FRB05	56	80
Female	2004-05	FRB06	70	96
Female	2004-05	FRC11	68	41
Female	2004-05	FRC12	55	233
Female	2004-05	FRC13	65	98
Female	2004-05	FRC14	56	234
Female	2004-05	FRC21	73	111
Female	2004-05	FRC22	65	81
Female	2004-05	FRC23	60	195
Female	2004-05	FRC24	47	215
Female	2004-05	FRD11	61	100
Female	2004-05	FRD12	74	106
Female	2004-05	FRD13	54	125
Female	2004-05	FRD21	60	230
Female	2004-05	FRD22	64	200
Female	2004-05	FRE11	82	368
Female	2004-05	FRE12	68	376
Female	2004-05	FRE21	57	326
Female	2004-05	FRE22	58	240
Female	2004-05	FRE23	58	303
Female	2004-05	FRF11	75	172
Female	2004-05	FRF12	91	199
Female	2004-05	FRF21	60	318
Female	2004-05	FRF22	51	158
Female	2004-05	FRF23	64	192
Female	2004-05	FRF24	50	229
Female	2004-05	FRF31	66	228
Female	2004-05	FRF32	63	249
Female	2004-05	FRF33	83	285
Female	2004-05	FRF34	65	236
Female	2004-05	FRG01	78	57
Female	2004-05	FRG02	77	17
Female	2004-05	FRG03	58	8
Female	2004-05	FRG04	60	49
Female	2004-05	FRG05	61	29
Female	2004-05	FRH01	68	175
Female	2004-05	FRH02	66	226
Female	2004-05	FRH03	78	77
Female	2004-05	FRH04	71	155
Female	2004-05	FRI11	61	116
Female	2004-05	FRI12	81	53
Female	2004-05	FRI13	61	79
Female	2004-05	FRI14	68	52
Female	2004-05	FRI15	79	35
Female	2004-05	FRI21	55	94
Female	2004-05	FRI22	43	190
Female	2004-05	FRI23	64	78
Female	2004-05	FRI31	62	55
Female	2004-05	FRI32	59	83
Female	2004-05	FRI33	65	24
Female	2004-05	FRI34	52	22
Female	2004-05	FRJ11	56	120
Female	2004-05	FRJ12	76	112
Female	2004-05	FRJ13	74	74
Female	2004-05	FRJ14	50	194
Female	2004-05	FRJ15	61	136
Female	2004-05	FRJ21	55	151
Female	2004-05	FRJ22	56	73
Female	2004-05	FRJ23	88	9
Female	2004-05	FRJ24	50	75
Female	2004-05	FRJ25	60	51
Female	2004-05	FRJ26	72	97
Female	2004-05	FRJ27	63	26
Female	2004-05	FRJ28	66	85
Female	2004-05	FRK11	62	181
Female	2004-05	FRK12	54	129
Female	2004-05	FRK13	61	122
Female	2004-05	FRK14	70	141
Female	2004-05	FRK21	71	20
Female	2004-05	FRK22	52	40
Female	2004-05	FRK23	73	62
Female	2004-05	FRK24	84	30
Female	2004-05	FRK25	72	70
Female	2004-05	FRK26	88	23
Female	2004-05	FRK27	72	38
Female	2004-05	FRK28	79	12
Female	2004-05	FRL01	48	63
Female	2004-05	FRL02	61	36
Female	2004-05	FRL03	80	58
Female	2004-05	FRL04	90	119
Female	2004-05	FRL05	71	64
Female	2004-05	FRL06	66	99
Female	2004-05	FRM01	71	92
Female	2004-05	IE	126	410
Female	2004-05	IT001	78	157
Female	2004-05	IT002	78	225
Female	2004-05	IT003	83	177
Female	2004-05	IT004	79	206
Female	2004-05	IT005	68	207
Female	2004-05	IT006	77	260
Female	2004-05	IT007	76	191
Female	2004-05	IT008	79	224
Female	2004-05	IT009	72	182
Female	2004-05	IT010	76	185
Female	2004-05	IT011	58	90
Female	2004-05	IT012	74	88
Female	2004-05	IT013	78	86
Female	2004-05	IT014	70	123
Female	2004-05	IT015	85	115
Female	2004-05	IT016	71	163
Female	2004-05	IT017	82	104
Female	2004-05	IT018	81	241
Female	2004-05	IT019	81	216
Female	2004-05	IT020	56	110
Female	2004-05	IT021	75	65
Female	2004-05	IT022	72	25
Female	2004-05	IT023	77	59
Female	2004-05	IT024	77	68
Female	2004-05	IT025	58	162
Female	2004-05	IT026	70	14
Female	2004-05	IT027	65	87
Female	2004-05	IT028	72	50
Female	2004-05	IT029	61	167
Female	2004-05	IT030	75	138
Female	2004-05	IT031	74	145
Female	2004-05	IT032	76	239
Female	2004-05	IT033	70	168
Female	2004-05	IT034	60	148
Female	2004-05	IT035	57	95
Female	2004-05	IT036	72	76
Female	2004-05	IT037	71	102
Female	2004-05	IT038	63	201
Female	2004-05	IT039	67	69
Female	2004-05	IT040	59	18
Female	2004-05	IT041	66	47
Female	2004-05	IT042	65	44
Female	2004-05	IT043	62	37
Female	2004-05	IT044	68	43
Female	2004-05	IT045	71	133
Female	2004-05	IT046	68	154
Female	2004-05	IT047	63	66
Female	2004-05	IT048	65	42
Female	2004-05	IT049	66	150
Female	2004-05	IT050	67	132
Female	2004-05	IT051	65	84
Female	2004-05	IT052	76	60
Female	2004-05	IT053	67	164
Female	2004-05	IT054	74	61
Female	2004-05	IT055	63	147
Female	2004-05	IT056	64	232
Female	2004-05	IT057	67	170
Female	2004-05	IT058	72	219
Female	2004-05	IT059	68	218
Female	2004-05	IT060	64	186
Female	2004-05	IT061	75	372
Female	2004-05	IT062	61	184
Female	2004-05	IT063	80	407
Female	2004-05	IT064	62	197
Female	2004-05	IT065	70	244
Female	2004-05	IT066	57	149
Female	2004-05	IT067	57	82
Female	2004-05	IT068	65	107
Female	2004-05	IT069	67	118
Female	2004-05	IT070	78	143
Female	2004-05	IT073	83	209
Female	2004-05	IT074	58	156
Female	2004-05	IT075	75	146
Female	2004-05	IT076	81	174
Female	2004-05	IT077	82	193
Female	2004-05	IT078	70	213
Female	2004-05	IT079	76	208
Female	2004-05	IT080	73	223
Female	2004-05	IT081	60	242
Female	2004-05	IT082	73	291
Female	2004-05	IT083	70	277
Female	2004-05	IT084	63	281
Female	2004-05	IT085	71	378
Female	2004-05	IT086	76	296
Female	2004-05	IT087	84	317
Female	2004-05	IT088	67	287
Female	2004-05	IT089	59	325
Female	2004-05	IT090	67	178
Female	2004-05	IT093	72	71
Female	2004-05	IT094	54	144
Female	2004-05	IT112	85	117
Female	2004-05	IT113	73	196
Female	2004-05	LU	81	347
Female	2004-05	UKM	78	446
Female	2004-05	UKN	78	420
Female	2004-05	NL11	57	391
Female	2004-05	NL12	67	342
Female	2004-05	NL13	62	335
Female	2004-05	NL21	80	381
Female	2004-05	NL22	81	370
Female	2004-05	NL23	65	390
Female	2004-05	NL31	80	331
Female	2004-05	NL32	85	350
Female	2004-05	NL33	80	357
Female	2004-05	NL34	58	258
Female	2004-05	NL41	84	373
Female	2004-05	NL42	78	398
Female	2004-05	PT11	119	348
Female	2004-05	PT15	95	371
Female	2004-05	PT16	104	332
Female	2004-05	PT17	116	364
Female	2004-05	PT18	87	392
Female	2004-05	PT20	97	450
Female	2004-05	PT30	97	448
Male	2004-05	AT11	110	361
Male	2004-05	AT12	109	336
Male	2004-05	AT13	95	371
Male	2004-05	AT21	90	278
Male	2004-05	AT22	104	303
Male	2004-05	AT31	113	272
Male	2004-05	AT32	107	201
Male	2004-05	AT33	98	119
Male	2004-05	AT34	92	160
Male	2004-05	BE10	99	378
Male	2004-05	BE21	103	208
Male	2004-05	BE22	108	213
Male	2004-05	BE23	100	322
Male	2004-05	BE24	103	184
Male	2004-05	BE25	97	267
Male	2004-05	BE31	99	290
Male	2004-05	BE32	88	447
Male	2004-05	BE33	92	429
Male	2004-05	BE34	93	439
Male	2004-05	BE35	99	443
Male	2004-05	CH011	101	41
Male	2004-05	CH012	113	152
Male	2004-05	CH013	93	102
Male	2004-05	CH021	102	43
Male	2004-05	CH022	125	168
Male	2004-05	CH023	97	84
Male	2004-05	CH024	104	7
Male	2004-05	CH025	98	174
Male	2004-05	CH031	115	176
Male	2004-05	CH032	87	2
Male	2004-05	CH033	106	23
Male	2004-05	CH040	121	21
Male	2004-05	CH051	101	199
Male	2004-05	CH052	105	35
Male	2004-05	CH053	95	52
Male	2004-05	CH054	90	121
Male	2004-05	CH055	106	63
Male	2004-05	CH056	101	66
Male	2004-05	CH057	100	39
Male	2004-05	CH061	100	27
Male	2004-05	CH062	84	12
Male	2004-05	CH063	103	42
Male	2004-05	CH064	100	22
Male	2004-05	CH065	98	3
Male	2004-05	CH066	105	4
Male	2004-05	CH070	119	11
Male	2004-05	DE1001	99	399
Male	2004-05	DE101	91	321
Male	2004-05	DE102	88	316
Male	2004-05	DE103	89	327
Male	2004-05	DE104	98	214
Male	2004-05	DE105	77	382
Male	2004-05	DE1101	127	295
Male	2004-05	DE1201	132	354
Male	2004-05	DE1202	123	423
Male	2004-05	DE1203	130	396
Male	2004-05	DE1204	132	418
Male	2004-05	DE1205	131	422
Male	2004-05	DE1301	138	441
Male	2004-05	DE1302	121	406
Male	2004-05	DE1303	132	442
Male	2004-05	DE1304	125	438
Male	2004-05	DE1401	102	231
Male	2004-05	DE1402	103	398
Male	2004-05	DE1403	106	374
Male	2004-05	DE1404	112	363
Male	2004-05	DE1501	106	444
Male	2004-05	DE1502	103	431
Male	2004-05	DE1503	108	426
Male	2004-05	DE1504	93	435
Male	2004-05	DE1601	108	407
Male	2004-05	DE1602	99	411
Male	2004-05	DE1603	110	368
Male	2004-05	DE1604	104	417
Male	2004-05	DE201	104	269
Male	2004-05	DE301	100	328
Male	2004-05	DE302	97	314
Male	2004-05	DE303	66	391
Male	2004-05	DE304	89	329
Male	2004-05	DE305	87	318
Male	2004-05	DE306	98	257
Male	2004-05	DE307	101	287
Male	2004-05	DE308	83	346
Male	2004-05	DE309	89	383
Male	2004-05	DE310	88	297
Male	2004-05	DE311	105	256
Male	2004-05	DE312	80	379
Male	2004-05	DE313	91	364
Male	2004-05	DE401	96	359
Male	2004-05	DE501	101	301
Male	2004-05	DE502	94	349
Male	2004-05	DE503	93	280
Male	2004-05	DE504	100	386
Male	2004-05	DE505	103	93
Male	2004-05	DE506	84	388
Male	2004-05	DE507	100	392
Male	2004-05	DE508	100	309
Male	2004-05	DE509	89	421
Male	2004-05	DE510	102	258
Male	2004-05	DE511	86	255
Male	2004-05	DE512	102	270
Male	2004-05	DE513	77	326
Male	2004-05	DE601	104	292
Male	2004-05	DE602	98	330
Male	2004-05	DE603	92	212
Male	2004-05	DE604	131	108
Male	2004-05	DE605	99	206
Male	2004-05	DE701	110	266
Male	2004-05	DE702	100	252
Male	2004-05	DE703	105	250
Male	2004-05	DE704	110	293
Male	2004-05	DE705	99	357
Male	2004-05	DE801	103	97
Male	2004-05	DE802	99	130
Male	2004-05	DE803	95	196
Male	2004-05	DE804	106	100
Male	2004-05	DE805	119	145
Male	2004-05	DE806	105	86
Male	2004-05	DE807	104	137
Male	2004-05	DE808	103	218
Male	2004-05	DE809	94	166
Male	2004-05	DE810	110	51
Male	2004-05	DE811	116	82
Male	2004-05	DE812	117	187
Male	2004-05	DE901	96	148
Male	2004-05	DE902	109	276
Male	2004-05	DE903	84	170
Male	2004-05	DE904	106	238
Male	2004-05	DE905	101	350
Male	2004-05	DE906	99	279
Male	2004-05	DE907	104	217
Male	2004-05	DE908	96	283
Male	2004-05	DE909	107	291
Male	2004-05	DE910	112	65
Male	2004-05	DE911	88	400
Male	2004-05	DE912	103	353
Male	2004-05	DE913	98	113
Male	2004-05	DE914	105	394
Male	2004-05	DE915	102	313
Male	2004-05	DE916	84	265
Male	2004-05	DE917	93	317
Male	2004-05	DE918	98	178
Male	2004-05	DK011	118	446
Male	2004-05	DK012	107	385
Male	2004-05	DK013	115	307
Male	2004-05	DK014	80	390
Male	2004-05	DK021	111	337
Male	2004-05	DK022	86	436
Male	2004-05	DK031	102	381
Male	2004-05	DK032	101	355
Male	2004-05	DK041	126	247
Male	2004-05	DK042	93	356
Male	2004-05	DK050	101	362
Male	2004-05	ES111	108	285
Male	2004-05	ES112	103	246
Male	2004-05	ES113	92	175
Male	2004-05	ES114	111	264
Male	2004-05	ES120	106	339
Male	2004-05	ES130	107	219
Male	2004-05	ES211	104	83
Male	2004-05	ES212	116	198
Male	2004-05	ES213	113	240
Male	2004-05	ES220	109	59
Male	2004-05	ES230	96	105
Male	2004-05	ES241	83	68
Male	2004-05	ES242	72	36
Male	2004-05	ES243	101	188
Male	2004-05	ES300	140	111
Male	2004-05	ES411	82	79
Male	2004-05	ES412	93	87
Male	2004-05	ES413	91	140
Male	2004-05	ES414	98	224
Male	2004-05	ES415	109	18
Male	2004-05	ES416	79	16
Male	2004-05	ES417	71	6
Male	2004-05	ES418	104	103
Male	2004-05	ES419	76	28
Male	2004-05	ES421	90	71
Male	2004-05	ES422	102	194
Male	2004-05	ES423	66	19
Male	2004-05	ES424	78	1
Male	2004-05	ES425	106	56
Male	2004-05	ES431	96	325
Male	2004-05	ES432	93	202
Male	2004-05	ES511	121	193
Male	2004-05	ES512	104	133
Male	2004-05	ES513	103	171
Male	2004-05	ES514	102	197
Male	2004-05	ES521	140	192
Male	2004-05	ES522	108	235
Male	2004-05	ES523	120	319
Male	2004-05	ES530	124	221
Male	2004-05	ES611	109	352
Male	2004-05	ES612	126	404
Male	2004-05	ES613	98	288
Male	2004-05	ES614	105	324
Male	2004-05	ES615	97	377
Male	2004-05	ES616	89	306
Male	2004-05	ES617	127	334
Male	2004-05	ES618	110	393
Male	2004-05	ES620	115	275
Male	2004-05	ES630	89	420
Male	2004-05	ES640	105	395
Male	2004-05	ES707	146	369
Male	2004-05	ES709	123	312
Male	2004-05	UKC1	121	380
Male	2004-05	UKC2	124	370
Male	2004-05	UKD1	114	242
Male	2004-05	UKD3	123	414
Male	2004-05	UKD4	110	373
Male	2004-05	UKD6	91	161
Male	2004-05	UKD7	140	419
Male	2004-05	UKE1	113	311
Male	2004-05	UKE2	115	80
Male	2004-05	UKE3	112	335
Male	2004-05	UKE4	111	347
Male	2004-05	UKF1	121	261
Male	2004-05	UKF2	111	185
Male	2004-05	UKF3	105	191
Male	2004-05	UKG1	112	125
Male	2004-05	UKG2	122	263
Male	2004-05	UKG3	123	375
Male	2004-05	UKH1	119	67
Male	2004-05	UKH2	118	90
Male	2004-05	UKH3	114	91
Male	2004-05	UKI3	165	131
Male	2004-05	UKI4	153	409
Male	2004-05	UKI5	131	228
Male	2004-05	UKI6	126	57
Male	2004-05	UKI7	145	96
Male	2004-05	UKJ1	122	50
Male	2004-05	UKJ2	122	38
Male	2004-05	UKJ3	126	49
Male	2004-05	UKJ4	118	146
Male	2004-05	UKK1	111	85
Male	2004-05	UKK2	110	33
Male	2004-05	UKK3	92	120
Male	2004-05	UKK4	115	107
Male	2004-05	UKL1	112	344
Male	2004-05	UKL2	118	241
Male	2004-05	FR101	140	40
Male	2004-05	FR102	117	243
Male	2004-05	FR103	116	30
Male	2004-05	FR104	114	76
Male	2004-05	FR105	132	29
Male	2004-05	FR106	131	294
Male	2004-05	FR107	132	118
Male	2004-05	FR108	119	172
Male	2004-05	FRB01	82	405
Male	2004-05	FRB02	98	299
Male	2004-05	FRB03	76	389
Male	2004-05	FRB04	106	153
Male	2004-05	FRB05	79	298
Male	2004-05	FRB06	94	207
Male	2004-05	FRC11	108	222
Male	2004-05	FRC12	89	432
Male	2004-05	FRC13	101	315
Male	2004-05	FRC14	96	416
Male	2004-05	FRC21	96	237
Male	2004-05	FRC22	85	284
Male	2004-05	FRC23	91	358
Male	2004-05	FRC24	98	340
Male	2004-05	FRD11	105	341
Male	2004-05	FRD12	92	365
Male	2004-05	FRD13	81	343
Male	2004-05	FRD21	92	397
Male	2004-05	FRD22	104	403
Male	2004-05	FRE11	111	445
Male	2004-05	FRE12	106	448
Male	2004-05	FRE21	101	440
Male	2004-05	FRE22	106	384
Male	2004-05	FRE23	97	430
Male	2004-05	FRF11	123	259
Male	2004-05	FRF12	123	245
Male	2004-05	FRF21	109	437
Male	2004-05	FRF22	102	372
Male	2004-05	FRF23	92	376
Male	2004-05	FRF24	92	410
Male	2004-05	FRF31	108	366
Male	2004-05	FRF32	104	415
Male	2004-05	FRF33	117	367
Male	2004-05	FRF34	99	412
Male	2004-05	FRG01	121	310
Male	2004-05	FRG02	104	179
Male	2004-05	FRG03	91	128
Male	2004-05	FRG04	83	277
Male	2004-05	FRG05	101	268
Male	2004-05	FRH01	110	413
Male	2004-05	FRH02	115	428
Male	2004-05	FRH03	117	226
Male	2004-05	FRH04	119	402
Male	2004-05	FRI11	87	305
Male	2004-05	FRI12	118	229
Male	2004-05	FRI13	103	253
Male	2004-05	FRI14	91	189
Male	2004-05	FRI15	117	227
Male	2004-05	FRI21	88	300
Male	2004-05	FRI22	75	425
Male	2004-05	FRI23	93	260
Male	2004-05	FRI31	85	286
Male	2004-05	FRI32	84	308
Male	2004-05	FRI33	80	216
Male	2004-05	FRI34	81	223
Male	2004-05	FRJ11	91	271
Male	2004-05	FRJ12	107	282
Male	2004-05	FRJ13	111	239
Male	2004-05	FRJ14	66	320
Male	2004-05	FRJ15	84	331
Male	2004-05	FRJ21	91	302
Male	2004-05	FRJ22	88	115
Male	2004-05	FRJ23	118	60
Male	2004-05	FRJ24	89	141
Male	2004-05	FRJ25	90	149
Male	2004-05	FRJ26	86	296
Male	2004-05	FRJ27	87	106
Male	2004-05	FRJ28	85	159
Male	2004-05	FRK11	98	408
Male	2004-05	FRK12	93	345
Male	2004-05	FRK13	98	338
Male	2004-05	FRK14	109	351
Male	2004-05	FRK21	105	147
Male	2004-05	FRK22	97	230
Male	2004-05	FRK23	104	195
Male	2004-05	FRK24	121	89
Male	2004-05	FRK25	114	249
Male	2004-05	FRK26	112	101
Male	2004-05	FRK27	120	182
Male	2004-05	FRK28	119	109
Male	2004-05	FRL01	92	233
Male	2004-05	FRL02	111	162
Male	2004-05	FRL03	116	129
Male	2004-05	FRL04	121	236
Male	2004-05	FRL05	110	232
Male	2004-05	FRL06	97	274
Male	2004-05	FRM01	128	220
Male	2004-05	IE	156	333
Male	2004-05	IT001	110	92
Male	2004-05	IT002	123	248
Male	2004-05	IT003	125	181
Male	2004-05	IT004	115	167
Male	2004-05	IT005	105	144
Male	2004-05	IT006	110	200
Male	2004-05	IT007	139	289
Male	2004-05	IT008	105	151
Male	2004-05	IT009	112	124
Male	2004-05	IT010	106	134
Male	2004-05	IT011	99	69
Male	2004-05	IT012	113	54
Male	2004-05	IT013	132	62
Male	2004-05	IT014	124	323
Male	2004-05	IT015	136	61
Male	2004-05	IT016	130	155
Male	2004-05	IT017	141	138
Male	2004-05	IT018	128	273
Male	2004-05	IT019	137	251
Male	2004-05	IT020	108	123
Male	2004-05	IT021	121	37
Male	2004-05	IT022	132	75
Male	2004-05	IT023	119	58
Male	2004-05	IT024	117	78
Male	2004-05	IT025	128	244
Male	2004-05	IT026	120	34
Male	2004-05	IT027	115	81
Male	2004-05	IT028	115	44
Male	2004-05	IT029	100	205
Male	2004-05	IT030	118	157
Male	2004-05	IT031	113	165
Male	2004-05	IT032	108	190
Male	2004-05	IT033	117	163
Male	2004-05	IT034	111	99
Male	2004-05	IT035	107	73
Male	2004-05	IT036	117	26
Male	2004-05	IT037	106	24
Male	2004-05	IT038	114	186
Male	2004-05	IT039	107	13
Male	2004-05	IT040	106	5
Male	2004-05	IT041	98	31
Male	2004-05	IT042	92	20
Male	2004-05	IT043	78	10
Male	2004-05	IT044	98	9
Male	2004-05	IT045	111	211
Male	2004-05	IT046	97	132
Male	2004-05	IT047	101	15
Male	2004-05	IT048	97	8
Male	2004-05	IT049	104	45
Male	2004-05	IT050	96	32
Male	2004-05	IT051	100	14
Male	2004-05	IT052	100	17
Male	2004-05	IT053	109	116
Male	2004-05	IT054	100	25
Male	2004-05	IT055	88	70
Male	2004-05	IT056	84	210
Male	2004-05	IT057	90	88
Male	2004-05	IT058	107	126
Male	2004-05	IT059	98	158
Male	2004-05	IT060	77	135
Male	2004-05	IT061	102	342
Male	2004-05	IT062	76	177
Male	2004-05	IT063	102	360
Male	2004-05	IT064	86	136
Male	2004-05	IT065	88	183
Male	2004-05	IT066	79	110
Male	2004-05	IT067	86	104
Male	2004-05	IT068	86	53
Male	2004-05	IT069	82	48
Male	2004-05	IT070	82	112
Male	2004-05	IT073	91	72
Male	2004-05	IT074	90	74
Male	2004-05	IT075	99	64
Male	2004-05	IT076	77	122
Male	2004-05	IT077	93	47
Male	2004-05	IT078	70	55
Male	2004-05	IT079	81	117
Male	2004-05	IT080	79	139
Male	2004-05	IT081	74	94
Male	2004-05	IT082	83	143
Male	2004-05	IT083	90	142
Male	2004-05	IT084	71	127
Male	2004-05	IT085	85	254
Male	2004-05	IT086	88	150
Male	2004-05	IT087	92	203
Male	2004-05	IT088	77	95
Male	2004-05	IT089	79	173
Male	2004-05	IT090	99	164
Male	2004-05	IT093	114	77
Male	2004-05	IT094	74	98
Male	2004-05	IT112	116	156
Male	2004-05	IT113	102	46
Male	2004-05	LU	127	332
Male	2004-05	UKM	122	433
Male	2004-05	UKN	96	348
Male	2004-05	NL11	98	281
Male	2004-05	NL12	104	215
Male	2004-05	NL13	105	209
Male	2004-05	NL21	124	262
Male	2004-05	NL22	123	234
Male	2004-05	NL23	98	169
Male	2004-05	NL31	131	154
Male	2004-05	NL32	118	180
Male	2004-05	NL33	119	204
Male	2004-05	NL34	88	114
Male	2004-05	NL41	123	225
Male	2004-05	NL42	126	304
Male	2004-05	PT11	151	401
Male	2004-05	PT15	130	434
Male	2004-05	PT16	123	387
Male	2004-05	PT17	137	424
Male	2004-05	PT18	116	427
Male	2004-05	PT20	109	449
Male	2004-05	PT30	133	450
Female	2018-19	AT11	36	305
Female	2018-19	AT12	33	331
Female	2018-19	AT13	49	393
Female	2018-19	AT21	35	272
Female	2018-19	AT22	38	269
Female	2018-19	AT31	35	268
Female	2018-19	AT32	39	210
Female	2018-19	AT33	42	207
Female	2018-19	AT34	28	209
Female	2018-19	BE10	60	317
Female	2018-19	BE21	49	282
Female	2018-19	BE22	56	230
Female	2018-19	BE23	55	270
Female	2018-19	BE24	43	205
Female	2018-19	BE25	58	217
Female	2018-19	BE31	64	253
Female	2018-19	BE32	51	440
Female	2018-19	BE33	46	430
Female	2018-19	BE34	47	400
Female	2018-19	BE35	39	428
Female	2018-19	CH011	63	52
Female	2018-19	CH012	39	135
Female	2018-19	CH013	32	199
Female	2018-19	CH021	36	167
Female	2018-19	CH022	44	134
Female	2018-19	CH023	27	244
Female	2018-19	CH024	39	26
Female	2018-19	CH025	50	122
Female	2018-19	CH031	34	239
Female	2018-19	CH032	48	85
Female	2018-19	CH033	38	173
Female	2018-19	CH040	46	127
Female	2018-19	CH051	51	221
Female	2018-19	CH052	47	157
Female	2018-19	CH053	27	208
Female	2018-19	CH054	54	212
Female	2018-19	CH055	52	145
Female	2018-19	CH056	46	146
Female	2018-19	CH057	31	183
Female	2018-19	CH061	46	107
Female	2018-19	CH062	31	250
Female	2018-19	CH063	45	137
Female	2018-19	CH064	68	21
Female	2018-19	CH065	41	81
Female	2018-19	CH066	52	66
Female	2018-19	CH070	31	22
Female	2018-19	DE1001	-1	431
Female	2018-19	DE101	24	395
Female	2018-19	DE102	17	423
Female	2018-19	DE103	16	415
Female	2018-19	DE104	34	343
Female	2018-19	DE105	11	438
Female	2018-19	DE1101	35	336
Female	2018-19	DE1201	39	330
Female	2018-19	DE1202	42	341
Female	2018-19	DE1203	33	367
Female	2018-19	DE1204	59	342
Female	2018-19	DE1205	54	344
Female	2018-19	DE1301	20	385
Female	2018-19	DE1302	28	335
Female	2018-19	DE1303	35	407
Female	2018-19	DE1304	41	349
Female	2018-19	DE1401	45	194
Female	2018-19	DE1402	35	320
Female	2018-19	DE1403	28	302
Female	2018-19	DE1404	29	326
Female	2018-19	DE1501	48	422
Female	2018-19	DE1502	38	412
Female	2018-19	DE1503	38	397
Female	2018-19	DE1504	15	417
Female	2018-19	DE1601	34	387
Female	2018-19	DE1602	36	411
Female	2018-19	DE1603	28	324
Female	2018-19	DE1604	16	408
Female	2018-19	DE201	41	339
Female	2018-19	DE301	7	413
Female	2018-19	DE302	16	388
Female	2018-19	DE303	31	435
Female	2018-19	DE304	31	383
Female	2018-19	DE305	5	410
Female	2018-19	DE306	26	359
Female	2018-19	DE307	23	372
Female	2018-19	DE308	16	420
Female	2018-19	DE309	40	405
Female	2018-19	DE310	32	380
Female	2018-19	DE311	32	319
Female	2018-19	DE312	17	437
Female	2018-19	DE313	17	402
Female	2018-19	DE401	26	396
Female	2018-19	DE501	11	418
Female	2018-19	DE502	19	403
Female	2018-19	DE503	22	318
Female	2018-19	DE504	15	432
Female	2018-19	DE505	15	314
Female	2018-19	DE506	26	429
Female	2018-19	DE507	29	426
Female	2018-19	DE508	32	389
Female	2018-19	DE509	18	442
Female	2018-19	DE510	31	381
Female	2018-19	DE511	26	308
Female	2018-19	DE512	37	313
Female	2018-19	DE513	20	409
Female	2018-19	DE601	10	390
Female	2018-19	DE602	13	401
Female	2018-19	DE603	36	300
Female	2018-19	DE604	41	286
Female	2018-19	DE605	35	347
Female	2018-19	DE701	24	404
Female	2018-19	DE702	34	363
Female	2018-19	DE703	23	348
Female	2018-19	DE704	16	379
Female	2018-19	DE705	26	414
Female	2018-19	DE801	32	271
Female	2018-19	DE802	38	260
Female	2018-19	DE803	26	312
Female	2018-19	DE804	15	293
Female	2018-19	DE805	11	321
Female	2018-19	DE806	28	249
Female	2018-19	DE807	22	303
Female	2018-19	DE808	21	297
Female	2018-19	DE809	15	327
Female	2018-19	DE810	31	240
Female	2018-19	DE811	24	274
Female	2018-19	DE812	14	356
Female	2018-19	DE901	48	258
Female	2018-19	DE902	31	284
Female	2018-19	DE903	36	304
Female	2018-19	DE904	45	277
Female	2018-19	DE905	31	382
Female	2018-19	DE906	21	352
Female	2018-19	DE907	27	306
Female	2018-19	DE908	32	353
Female	2018-19	DE909	32	333
Female	2018-19	DE910	47	171
Female	2018-19	DE911	28	386
Female	2018-19	DE912	51	375
Female	2018-19	DE913	52	237
Female	2018-19	DE914	35	384
Female	2018-19	DE915	40	328
Female	2018-19	DE916	36	334
Female	2018-19	DE917	22	362
Female	2018-19	DE918	49	259
Female	2018-19	DK011	90	421
Female	2018-19	DK012	63	376
Female	2018-19	DK013	79	288
Female	2018-19	DK014	43	445
Female	2018-19	DK021	64	377
Female	2018-19	DK022	58	433
Female	2018-19	DK031	63	370
Female	2018-19	DK032	63	373
Female	2018-19	DK041	52	337
Female	2018-19	DK042	61	340
Female	2018-19	DK050	63	392
Female	2018-19	ES111	50	74
Female	2018-19	ES112	38	49
Female	2018-19	ES113	36	24
Female	2018-19	ES114	50	45
Female	2018-19	ES120	34	129
Female	2018-19	ES130	38	48
Female	2018-19	ES211	61	1
Female	2018-19	ES212	28	27
Female	2018-19	ES213	44	36
Female	2018-19	ES220	33	11
Female	2018-19	ES230	38	20
Female	2018-19	ES241	62	18
Female	2018-19	ES242	45	25
Female	2018-19	ES243	49	43
Female	2018-19	ES300	47	3
Female	2018-19	ES411	46	50
Female	2018-19	ES412	36	5
Female	2018-19	ES413	33	29
Female	2018-19	ES414	33	51
Female	2018-19	ES415	32	2
Female	2018-19	ES416	44	10
Female	2018-19	ES417	29	7
Female	2018-19	ES418	48	13
Female	2018-19	ES419	30	30
Female	2018-19	ES421	43	87
Female	2018-19	ES422	45	133
Female	2018-19	ES423	20	78
Female	2018-19	ES424	23	12
Female	2018-19	ES425	26	44
Female	2018-19	ES431	47	196
Female	2018-19	ES432	41	77
Female	2018-19	ES511	49	33
Female	2018-19	ES512	27	75
Female	2018-19	ES513	53	57
Female	2018-19	ES514	50	72
Female	2018-19	ES521	36	136
Female	2018-19	ES522	40	130
Female	2018-19	ES523	47	159
Female	2018-19	ES530	63	99
Female	2018-19	ES611	51	241
Female	2018-19	ES612	49	301
Female	2018-19	ES613	28	160
Female	2018-19	ES614	53	213
Female	2018-19	ES615	59	264
Female	2018-19	ES616	29	220
Female	2018-19	ES617	46	211
[truncated: 701 more rows]

## Sheet: Figures 4 and 5
Sex	Geo	Year	Var	rank
Female	AT11	1993	79	356
Female	AT11	2005	80	311
Female	AT11	2019	36	305
Female	AT12	1993	82	371
Female	AT12	2005	78	344
Female	AT12	2019	33	331
Female	AT13	1993	100	405
Female	AT13	2005	72	394
Female	AT13	2019	49	393
Female	AT21	1993	110	291
Female	AT21	2005	60	257
Female	AT21	2019	35	272
Female	AT22	1993	114	355
Female	AT22	2005	75	274
Female	AT22	2019	38	269
Female	AT31	1993	88	344
Female	AT31	2005	76	279
Female	AT31	2019	35	268
Female	AT32	1993	89	309
Female	AT32	2005	85	255
Female	AT32	2019	39	210
Female	AT33	1993	92	241
Female	AT33	2005	68	210
Female	AT33	2019	42	207
Female	AT34	1993	88	224
Female	AT34	2005	70	214
Female	AT34	2019	28	209
Female	BE10	1993	58	317
Female	BE10	2005	60	387
Female	BE10	2019	60	317
Female	BE21	1993	62	276
Female	BE21	2005	65	316
Female	BE21	2019	49	282
Female	BE22	1993	57	232
Female	BE22	2005	66	288
Female	BE22	2019	56	230
Female	BE23	1993	79	315
Female	BE23	2005	68	320
Female	BE23	2019	55	270
Female	BE24	1993	67	211
Female	BE24	2005	70	252
Female	BE24	2019	43	205
Female	BE25	1993	83	264
Female	BE25	2005	63	253
Female	BE25	2019	58	217
Female	BE31	1993	53	281
Female	BE31	2005	73	298
Female	BE31	2019	64	253
Female	BE32	1993	36	389
Female	BE32	2005	52	437
Female	BE32	2019	51	440
Female	BE33	1993	57	391
Female	BE33	2005	51	428
Female	BE33	2019	46	430
Female	BE34	1993	54	368
Female	BE34	2005	57	417
Female	BE34	2019	47	400
Female	BE35	1993	61	392
Female	BE35	2005	57	422
Female	BE35	2019	39	428
Female	CH011	1993	58	73
Female	CH011	2005	60	103
Female	CH011	2019	63	52
Female	CH012	1993	75	138
Female	CH012	2005	63	134
Female	CH012	2019	39	135
Female	CH013	1993	57	163
Female	CH013	2005	69	187
Female	CH013	2019	32	199
Female	CH021	1993	53	104
Female	CH021	2005	73	113
Female	CH021	2019	36	167
Female	CH022	1993	75	193
Female	CH022	2005	76	171
Female	CH022	2019	44	134
Female	CH023	1993	68	160
Female	CH023	2005	55	205
Female	CH023	2019	27	244
Female	CH024	1993	59	23
Female	CH024	2005	65	21
Female	CH024	2019	39	26
Female	CH025	1993	77	120
Female	CH025	2005	56	159
Female	CH025	2019	50	122
Female	CH031	1993	67	216
Female	CH031	2005	68	243
Female	CH031	2019	34	239
Female	CH032	1993	69	84
Female	CH032	2005	62	93
Female	CH032	2019	48	85
Female	CH033	1993	73	147
Female	CH033	2005	64	161
Female	CH033	2019	38	173
Female	CH040	1993	47	132
Female	CH040	2005	81	166
Female	CH040	2019	46	127
Female	CH051	1993	51	167
Female	CH051	2005	52	245
Female	CH051	2019	51	221
Female	CH052	1993	82	198
Female	CH052	2005	68	188
Female	CH052	2019	47	157
Female	CH053	1993	56	79
Female	CH053	2005	47	139
Female	CH053	2019	27	208
Female	CH054	1993	76	250
Female	CH054	2005	65	261
Female	CH054	2019	54	212
Female	CH055	1993	70	143
Female	CH055	2005	61	165
Female	CH055	2019	52	145
Female	CH056	1993	78	116
Female	CH056	2005	52	137
Female	CH056	2019	46	146
Female	CH057	1993	76	133
Female	CH057	2005	61	140
Female	CH057	2019	31	183
Female	CH061	1993	66	96
Female	CH061	2005	58	126
Female	CH061	2019	46	107
Female	CH062	1993	41	70
Female	CH062	2005	39	179
Female	CH062	2019	31	250
Female	CH063	1993	94	196
Female	CH063	2005	68	160
Female	CH063	2019	45	137
Female	CH064	1993	94	171
Female	CH064	2005	81	121
Female	CH064	2019	68	21
Female	CH065	1993	82	126
Female	CH065	2005	67	101
Female	CH065	2019	41	81
Female	CH066	1993	56	103
Female	CH066	2005	73	124
Female	CH066	2019	52	66
Female	CH070	1993	93	27
Female	CH070	2005	67	6
Female	CH070	2019	31	22
Female	DE1001	1993	78	398
Female	DE1001	2005	69	418
Female	DE1001	2019	-1	431
Female	DE101	1993	61	343
Female	DE101	2005	57	361
Female	DE101	2019	24	395
Female	DE102	1993	66	347
Female	DE102	2005	50	384
Female	DE102	2019	17	423
Female	DE103	1993	79	334
Female	DE103	2005	46	337
Female	DE103	2019	16	415
Female	DE104	1993	73	337
Female	DE104	2005	65	321
Female	DE104	2019	34	343
Female	DE105	1993	75	382
Female	DE105	2005	46	408
Female	DE105	2019	11	438
Female	DE1101	1993	144	410
Female	DE1101	2005	80	329
Female	DE1101	2019	35	336
Female	DE1201	1993	152	420
Female	DE1201	2005	78	351
Female	DE1201	2019	39	330
Female	DE1202	1993	140	423
Female	DE1202	2005	81	363
Female	DE1202	2019	42	341
Female	DE1203	1993	153	430
Female	DE1203	2005	84	383
Female	DE1203	2019	33	367
Female	DE1204	1993	155	441
Female	DE1204	2005	83	402
Female	DE1204	2019	59	342
Female	DE1205	1993	183	447
Female	DE1205	2005	88	399
Female	DE1205	2019	54	344
Female	DE1301	1993	164	445
Female	DE1301	2005	98	389
Female	DE1301	2019	20	385
Female	DE1302	1993	145	432
Female	DE1302	2005	95	355
Female	DE1302	2019	28	335
Female	DE1303	1993	171	444
Female	DE1303	2005	79	419
Female	DE1303	2019	35	407
Female	DE1304	1993	172	442
Female	DE1304	2005	89	386
Female	DE1304	2019	41	349
Female	DE1401	1993	167	379
Female	DE1401	2005	79	203
Female	DE1401	2019	45	194
Female	DE1402	1993	155	411
Female	DE1402	2005	74	308
Female	DE1402	2019	35	320
Female	DE1403	1993	148	408
Female	DE1403	2005	85	297
Female	DE1403	2019	28	302
Female	DE1404	1993	183	428
Female	DE1404	2005	85	300
Female	DE1404	2019	29	326
Female	DE1501	1993	150	446
Female	DE1501	2005	75	432
Female	DE1501	2019	48	422
Female	DE1502	1993	145	434
Female	DE1502	2005	72	400
Female	DE1502	2019	38	412
Female	DE1503	1993	153	438
Female	DE1503	2005	79	396
Female	DE1503	2019	38	397
Female	DE1504	1993	158	437
Female	DE1504	2005	76	401
Female	DE1504	2019	15	417
Female	DE1601	1993	152	436
Female	DE1601	2005	83	385
Female	DE1601	2019	34	387
Female	DE1602	1993	123	431
Female	DE1602	2005	74	411
Female	DE1602	2019	36	411
Female	DE1603	1993	150	417
Female	DE1603	2005	75	313
Female	DE1603	2019	28	324
Female	DE1604	1993	133	435
Female	DE1604	2005	89	413
Female	DE1604	2019	16	408
Female	DE201	1993	75	348
Female	DE201	2005	62	324
Female	DE201	2019	41	339
Female	DE301	1993	60	326
Female	DE301	2005	58	341
Female	DE301	2019	7	413
Female	DE302	1993	71	354
Female	DE302	2005	64	360
Female	DE302	2019	16	388
Female	DE303	1993	71	380
Female	DE303	2005	39	416
Female	DE303	2019	31	435
Female	DE304	1993	62	321
Female	DE304	2005	60	354
Female	DE304	2019	31	383
Female	DE305	1993	56	305
Female	DE305	2005	54	340
Female	DE305	2019	5	410
Female	DE306	1993	70	331
Female	DE306	2005	64	322
Female	DE306	2019	26	359
Female	DE307	1993	69	316
Female	DE307	2005	66	305
Female	DE307	2019	23	372
Female	DE308	1993	68	332
Female	DE308	2005	50	362
Female	DE308	2019	16	420
Female	DE309	1993	77	385
Female	DE309	2005	59	397
Female	DE309	2019	40	405
Female	DE310	1993	67	295
Female	DE310	2005	46	333
Female	DE310	2019	32	380
Female	DE311	1993	83	300
Female	DE311	2005	57	282
Female	DE311	2019	32	319
Female	DE312	1993	49	325
Female	DE312	2005	47	388
Female	DE312	2019	17	437
Female	DE313	1993	72	369
Female	DE313	2005	66	369
Female	DE313	2019	17	402
Female	DE401	1993	77	318
Female	DE401	2005	51	338
Female	DE401	2019	26	396
Female	DE501	1993	59	370
Female	DE501	2005	69	374
Female	DE501	2019	11	418
Female	DE502	1993	67	353
Female	DE502	2005	66	365
Female	DE502	2019	19	403
Female	DE503	1993	64	228
Female	DE503	2005	51	263
Female	DE503	2019	22	318
Female	DE504	1993	61	362
Female	DE504	2005	51	395
Female	DE504	2019	15	432
Female	DE505	1993	70	293
Female	DE505	2005	76	256
Female	DE505	2019	15	314
Female	DE506	1993	57	375
Female	DE506	2005	55	404
Female	DE506	2019	26	429
Female	DE507	1993	52	365
Female	DE507	2005	55	409
Female	DE507	2019	29	426
Female	DE508	1993	61	350
Female	DE508	2005	62	356
Female	DE508	2019	32	389
Female	DE509	1993	59	397
Female	DE509	2005	58	425
Female	DE509	2019	18	442
Female	DE510	1993	73	367
Female	DE510	2005	68	353
Female	DE510	2019	31	381
Female	DE511	1993	79	259
Female	DE511	2005	59	278
Female	DE511	2019	26	308
Female	DE512	1993	78	294
Female	DE512	2005	62	283
Female	DE512	2019	37	313
Female	DE513	1993	77	340
Female	DE513	2005	52	349
Female	DE513	2019	20	409
Female	DE601	1993	76	342
Female	DE601	2005	64	328
Female	DE601	2019	10	390
Female	DE602	1993	75	314
Female	DE602	2005	57	304
Female	DE602	2019	13	401
Female	DE603	1993	94	303
Female	DE603	2005	55	269
Female	DE603	2019	36	300
Female	DE604	1993	72	304
Female	DE604	2005	70	265
Female	DE604	2019	41	286
Female	DE605	1993	63	327
Female	DE605	2005	67	323
Female	DE605	2019	35	347
Female	DE701	1993	62	320
Female	DE701	2005	55	359
Female	DE701	2019	24	404
Female	DE702	1993	81	345
Female	DE702	2005	59	345
Female	DE702	2019	34	363
Female	DE703	1993	64	335
Female	DE703	2005	69	330
Female	DE703	2019	23	348
Female	DE704	1993	77	322
Female	DE704	2005	58	310
Female	DE704	2019	16	379
Female	DE705	1993	78	384
Female	DE705	2005	59	406
Female	DE705	2019	26	414
Female	DE801	1993	66	210
Female	DE801	2005	61	246
Female	DE801	2019	32	271
Female	DE802	1993	82	238
Female	DE802	2005	59	227
Female	DE802	2019	38	260
Female	DE803	1993	95	301
Female	DE803	2005	58	270
Female	DE803	2019	26	312
Female	DE804	1993	77	239
Female	DE804	2005	69	217
Female	DE804	2019	15	293
Female	DE805	1993	86	311
Female	DE805	2005	73	268
Female	DE805	2019	11	321
Female	DE806	1993	68	182
Female	DE806	2005	60	202
Female	DE806	2019	28	249
Female	DE807	1993	88	270
Female	DE807	2005	67	235
Female	DE807	2019	22	303
Female	DE808	1993	71	306
Female	DE808	2005	72	264
Female	DE808	2019	21	297
Female	DE809	1993	72	257
Female	DE809	2005	57	262
Female	DE809	2019	15	327
Female	DE810	1993	64	194
Female	DE810	2005	69	173
Female	DE810	2019	31	240
Female	DE811	1993	70	217
Female	DE811	2005	67	221
Female	DE811	2019	24	274
Female	DE812	1993	73	333
Female	DE812	2005	67	294
Female	DE812	2019	14	356
Female	DE901	1993	68	245
Female	DE901	2005	55	272
Female	DE901	2019	48	258
Female	DE902	1993	60	313
Female	DE902	2005	74	302
Female	DE902	2019	31	284
Female	DE903	1993	101	323
Female	DE903	2005	54	280
Female	DE903	2019	36	304
Female	DE904	1993	65	296
Female	DE904	2005	63	292
Female	DE904	2019	45	277
Female	DE905	1993	85	357
Female	DE905	2005	61	343
Female	DE905	2019	31	382
Female	DE906	1993	72	338
Female	DE906	2005	68	309
Female	DE906	2019	21	352
Female	DE907	1993	69	287
Female	DE907	2005	65	307
Female	DE907	2019	27	306
Female	DE908	1993	93	363
Female	DE908	2005	65	346
Female	DE908	2019	32	353
Female	DE909	1993	77	349
Female	DE909	2005	71	314
Female	DE909	2019	32	333
Female	DE910	1993	81	221
Female	DE910	2005	70	189
Female	DE910	2019	47	171
Female	DE911	1993	76	378
Female	DE911	2005	62	380
Female	DE911	2019	28	386
Female	DE912	1993	71	360
Female	DE912	2005	53	366
Female	DE912	2019	51	375
Female	DE913	1993	97	272
Female	DE913	2005	61	237
Female	DE913	2019	52	237
Female	DE914	1993	77	377
Female	DE914	2005	63	377
Female	DE914	2019	35	384
Female	DE915	1993	95	358
Female	DE915	2005	63	327
Female	DE915	2019	40	328
Female	DE916	1993	84	307
Female	DE916	2005	52	299
Female	DE916	2019	36	334
Female	DE917	1993	90	373
Female	DE917	2005	70	336
Female	DE917	2019	22	362
Female	DE918	1993	74	280
Female	DE918	2005	68	267
Female	DE918	2019	49	259
Female	DK011	1993	79	449
Female	DK011	2005	87	449
Female	DK011	2019	90	421
Female	DK012	1993	71	433
Female	DK012	2005	87	440
Female	DK012	2019	63	376
Female	DK013	1993	62	415
Female	DK013	2005	94	426
Female	DK013	2019	79	288
Female	DK014	1993	60	422
Female	DK014	2005	60	443
Female	DK014	2019	43	445
Female	DK021	1993	79	426
Female	DK021	2005	84	435
Female	DK021	2019	64	377
Female	DK022	1993	53	440
Female	DK022	2005	76	447
Female	DK022	2019	58	433
Female	DK031	1993	42	407
Female	DK031	2005	79	434
Female	DK031	2019	63	370
Female	DK032	1993	58	418
Female	DK032	2005	80	433
Female	DK032	2019	63	373
Female	DK041	1993	55	419
Female	DK041	2005	119	415
Female	DK041	2019	52	337
Female	DK042	1993	48	412
Female	DK042	2005	77	438
Female	DK042	2019	61	340
Female	DK050	1993	56	424
Female	DK050	2005	80	441
Female	DK050	2019	63	392
Female	ES111	1993	81	162
Female	ES111	2005	75	131
Female	ES111	2019	50	74
Female	ES112	1993	79	154
Female	ES112	2005	90	89
Female	ES112	2019	38	49
Female	ES113	1993	94	105
Female	ES113	2005	74	46
Female	ES113	2019	36	24
Female	ES114	1993	73	148
Female	ES114	2005	83	105
Female	ES114	2019	50	45
Female	ES120	1993	71	149
Female	ES120	2005	74	153
Female	ES120	2019	34	129
Female	ES130	1993	58	58
Female	ES130	2005	74	48
Female	ES130	2019	38	48
Female	ES211	1993	40	6
Female	ES211	2005	70	13
Female	ES211	2019	61	1
Female	ES212	1993	78	78
Female	ES212	2005	82	32
Female	ES212	2019	28	27
Female	ES213	1993	50	66
Female	ES213	2005	78	91
Female	ES213	2019	44	36
Female	ES220	1993	53	9
Female	ES220	2005	75	7
Female	ES220	2019	33	11
Female	ES230	1993	78	64
Female	ES230	2005	74	28
Female	ES230	2019	38	20
Female	ES241	1993	22	20
Female	ES241	2005	67	67
Female	ES241	2019	62	18
Female	ES242	1993	49	22
Female	ES242	2005	65	27
Female	ES242	2019	45	25
Female	ES243	1993	52	90
Female	ES243	2005	78	127
Female	ES243	2019	49	43
Female	ES300	1993	89	48
Female	ES300	2005	93	33
Female	ES300	2019	47	3
Female	ES411	1993	44	12
Female	ES411	2005	53	54
Female	ES411	2019	46	50
Female	ES412	1993	84	17
Female	ES412	2005	72	3
Female	ES412	2019	36	5
Female	ES413	1993	80	15
Female	ES413	2005	57	19
Female	ES413	2019	33	29
Female	ES414	1993	69	41
Female	ES414	2005	64	34
Female	ES414	2019	33	51
Female	ES415	1993	77	24
Female	ES415	2005	82	5
Female	ES415	2019	32	2
Female	ES416	1993	65	2
Female	ES416	2005	55	4
Female	ES416	2019	44	10
Female	ES417	1993	63	1
Female	ES417	2005	45	1
Female	ES417	2019	29	7
Female	ES418	1993	55	32
Female	ES418	2005	70	56
Female	ES418	2019	48	13
Female	ES419	1993	94	52
Female	ES419	2005	68	11
Female	ES419	2019	30	30
Female	ES421	1993	109	191
Female	ES421	2005	74	128
Female	ES421	2019	43	87
Female	ES422	1993	72	248
Female	ES422	2005	89	222
Female	ES422	2019	45	133
Female	ES423	1993	82	61
Female	ES423	2005	68	31
Female	ES423	2019	20	78
Female	ES424	1993	78	10
Female	ES424	2005	72	2
Female	ES424	2019	23	12
Female	ES425	1993	67	118
Female	ES425	2005	90	109
Female	ES425	2019	26	44
Female	ES431	1993	89	246
Female	ES431	2005	75	238
Female	ES431	2019	47	196
Female	ES432	1993	45	112
Female	ES432	2005	86	130
Female	ES432	2019	41	77
Female	ES511	1993	85	107
Female	ES511	2005	87	108
Female	ES511	2019	49	33
Female	ES512	1993	69	111
Female	ES512	2005	79	114
Female	ES512	2019	27	75
Female	ES513	1993	84	168
Female	ES513	2005	75	152
Female	ES513	2019	53	57
Female	ES514	1993	62	165
Female	ES514	2005	82	176
Female	ES514	2019	50	72
Female	ES521	1993	57	201
Female	ES521	2005	96	198
Female	ES521	2019	36	136
Female	ES522	1993	65	220
Female	ES522	2005	91	204
Female	ES522	2019	40	130
Female	ES523	1993	88	274
Female	ES523	2005	89	248
Female	ES523	2019	47	159
Female	ES530	1993	71	208
Female	ES530	2005	84	180
Female	ES530	2019	63	99
Female	ES611	1993	39	222
Female	ES611	2005	67	286
Female	ES611	2019	51	241
Female	ES612	1993	58	351
Female	ES612	2005	83	352
Female	ES612	2019	49	301
Female	ES613	1993	47	177
Female	ES613	2005	84	212
Female	ES613	2019	28	160
Female	ES614	1993	36	237
Female	ES614	2005	79	290
Female	ES614	2019	53	213
Female	ES615	1993	63	283
Female	ES615	2005	69	315
Female	ES615	2019	59	264
Female	ES616	1993	43	172
Female	ES616	2005	67	250
Female	ES616	2019	29	220
Female	ES617	1993	58	302
Female	ES617	2005	89	306
Female	ES617	2019	46	211
Female	ES618	1993	58	284
Female	ES618	2005	82	312
Female	ES618	2019	46	254
Female	ES620	1993	58	234
Female	ES620	2005	82	251
Female	ES620	2019	38	185
Female	ES630	1993	28	364
Female	ES630	2005	58	424
Female	ES630	2019	73	364
Female	ES640	1993	41	328
Female	ES640	2005	54	405
Female	ES640	2019	45	391
Female	ES707	1993	54	308
Female	ES707	2005	98	295
Female	ES707	2019	42	215
Female	ES709	1993	43	205
Female	ES709	2005	79	254
Female	ES709	2019	53	161
Female	FR101	1993	81	145
Female	FR101	2005	122	45
Female	FR101	2019	34	4
Female	FR102	1993	60	117
Female	FR102	2005	66	169
Female	FR102	2019	42	165
Female	FR103	1993	51	18
Female	FR103	2005	82	15
Female	FR103	2019	42	9
Female	FR104	1993	57	55
Female	FR104	2005	81	39
Female	FR104	2019	35	40
Female	FR105	1993	66	42
Female	FR105	2005	97	16
Female	FR105	2019	47	6
Female	FR106	1993	62	230
Female	FR106	2005	98	220
Female	FR106	2019	17	192
Female	FR107	1993	60	93
Female	FR107	2005	105	72
Female	FR107	2019	23	19
Female	FR108	1993	51	92
Female	FR108	2005	69	135
Female	FR108	2019	31	115
Female	FRB01	1993	51	141
Female	FRB01	2005	64	211
Female	FRB01	2019	7	262
Female	FRB02	1993	51	89
Female	FRB02	2005	63	142
Female	FRB02	2019	50	113
Female	FRB03	1993	32	53
Female	FRB03	2005	42	183
Female	FRB03	2019	25	243
Female	FRB04	1993	30	3
Female	FRB04	2005	66	10
Female	FRB04	2019	27	35
Female	FRB05	1993	23	8
Female	FRB05	2005	56	80
Female	FRB05	2019	20	138
Female	FRB06	1993	42	44
Female	FRB06	2005	70	96
Female	FRB06	2019	15	142
Female	FRC11	1993	52	26
Female	FRC11	2005	68	41
Female	FRC11	2019	19	83
Female	FRC12	1993	51	155
Female	FRC12	2005	55	233
Female	FRC12	2019	15	296
Female	FRC13	1993	65	65
Female	FRC13	2005	65	98
Female	FRC13	2019	32	111
Female	FRC14	1993	32	128
Female	FRC14	2005	56	234
Female	FRC14	2019	10	294
Female	FRC21	1993	46	77
Female	FRC21	2005	73	111
Female	FRC21	2019	7	147
Female	FRC22	1993	64	75
Female	FRC22	2005	65	81
Female	FRC22	2019	34	91
Female	FRC23	1993	61	161
Female	FRC23	2005	60	195
Female	FRC23	2019	37	214
Female	FRC24	1993	35	98
Female	FRC24	2005	47	215
Female	FRC24	2019	47	222
Female	FRD11	1993	63	82
Female	FRD11	2005	61	100
Female	FRD11	2019	35	125
Female	FRD12	1993	49	95
Female	FRD12	2005	74	106
Female	FRD12	2019	22	119
Female	FRD13	1993	68	97
Female	FRD13	2005	54	125
Female	FRD13	2019	36	152
Female	FRD21	1993	35	129
Female	FRD21	2005	60	230
Female	FRD21	2019	35	228
Female	FRD22	1993	52	156
Female	FRD22	2005	64	200
Female	FRD22	2019	27	231
Female	FRE11	1993	49	336
Female	FRE11	2005	82	368
Female	FRE11	2019	53	298
Female	FRE12	1993	58	339
Female	FRE12	2005	68	376
Female	FRE12	2019	36	346
Female	FRE21	1993	32	229
Female	FRE21	2005	57	326
Female	FRE21	2019	16	374
Female	FRE22	1993	61	189
Female	FRE22	2005	58	240
Female	FRE22	2019	38	256
Female	FRE23	1993	57	244
Female	FRE23	2005	58	303
Female	FRE23	2019	41	299
Female	FRF11	1993	68	175
Female	FRF11	2005	75	172
Female	FRF11	2019	43	149
Female	FRF12	1993	46	200
Female	FRF12	2005	91	199
Female	FRF12	2019	31	197
Female	FRF21	1993	48	252
Female	FRF21	2005	60	318
Female	FRF21	2019	42	311
Female	FRF22	1993	67	110
Female	FRF22	2005	51	158
Female	FRF22	2019	16	235
Female	FRF23	1993	57	136
Female	FRF23	2005	64	192
Female	FRF23	2019	31	218
Female	FRF24	1993	46	131
Female	FRF24	2005	50	229
Female	FRF24	2019	23	266
Female	FRF31	1993	48	166
Female	FRF31	2005	66	228
Female	FRF31	2019	46	204
Female	FRF32	1993	50	184
Female	FRF32	2005	63	249
Female	FRF32	2019	28	255
Female	FRF33	1993	54	263
Female	FRF33	2005	83	285
Female	FRF33	2019	18	292
Female	FRF34	1993	58	183
Female	FRF34	2005	65	236
Female	FRF34	2019	40	236
Female	FRG01	1993	62	76
Female	FRG01	2005	78	57
Female	FRG01	2019	22	73
Female	FRG02	1993	32	5
Female	FRG02	2005	77	17
Female	FRG02	2019	60	8
Female	FRG03	1993	50	4
Female	FRG03	2005	58	8
Female	FRG03	2019	36	37
Female	FRG04	1993	65	37
Female	FRG04	2005	60	49
Female	FRG04	2019	22	104
Female	FRG05	1993	45	11
Female	FRG05	2005	61	29
Female	FRG05	2019	14	102
Female	FRH01	1993	44	122
Female	FRH01	2005	68	175
Female	FRH01	2019	15	224
Female	FRH02	1993	48	176
Female	FRH02	2005	66	226
Female	FRH02	2019	39	225
Female	FRH03	1993	61	88
Female	FRH03	2005	78	77
Female	FRH03	2019	38	54
Female	FRH04	1993	83	164
Female	FRH04	2005	71	155
Female	FRH04	2019	41	153
Female	FRI11	1993	52	68
Female	FRI11	2005	61	116
Female	FRI11	2019	20	187
Female	FRI12	1993	64	59
Female	FRI12	2005	81	53
Female	FRI12	2019	17	82
Female	FRI13	1993	64	67
Female	FRI13	2005	61	79
Female	FRI13	2019	27	117
Female	FRI14	1993	65	57
Female	FRI14	2005	68	52
Female	FRI14	2019	18	105
Female	FRI15	1993	60	38
Female	FRI15	2005	79	35
Female	FRI15	2019	23	55
Female	FRI21	1993	60	63
Female	FRI21	2005	55	94
Female	FRI21	2019	34	148
Female	FRI22	1993	72	121
Female	FRI22	2005	43	190
Female	FRI22	2019	26	257
Female	FRI23	1993	49	39
Female	FRI23	2005	64	78
Female	FRI23	2019	43	61
Female	FRI31	1993	60	36
Female	FRI31	2005	62	55
Female	FRI31	2019	-4	177
Female	FRI32	1993	54	33
Female	FRI32	2005	59	83
Female	FRI32	2019	18	151
Female	FRI33	1993	61	25
Female	FRI33	2005	65	24
Female	FRI33	2019	9	110
Female	FRI34	1993	53	7
Female	FRI34	2005	52	22
Female	FRI34	2019	47	38
Female	FRJ11	1993	43	43
Female	FRJ11	2005	56	120
Female	FRJ11	2019	21	174
Female	FRJ12	1993	50	85
Female	FRJ12	2005	76	112
Female	FRJ12	2019	29	126
Female	FRJ13	1993	46	51
Female	FRJ13	2005	74	74
Female	FRJ13	2019	22	97
Female	FRJ14	1993	61	127
Female	FRJ14	2005	50	194
Female	FRJ14	2019	44	206
Female	FRJ15	1993	49	80
Female	FRJ15	2005	61	136
Female	FRJ15	2019	23	188
Female	FRJ21	1993	51	74
Female	FRJ21	2005	55	151
Female	FRJ21	2019	49	128
Female	FRJ22	1993	37	14
Female	FRJ22	2005	56	73
Female	FRJ22	2019	50	58
Female	FRJ23	1993	45	19
Female	FRJ23	2005	88	9
Female	FRJ23	2019	5	39
Female	FRJ24	1993	45	16
Female	FRJ24	2005	50	75
Female	FRJ24	2019	44	93
Female	FRJ25	1993	73	56
Female	FRJ25	2005	60	51
Female	FRJ25	2019	26	92
Female	FRJ26	1993	48	69
Female	FRJ26	2005	72	97
Female	FRJ26	2019	7	168
Female	FRJ27	1993	46	13
Female	FRJ27	2005	63	26
Female	FRJ27	2019	18	67
Female	FRJ28	1993	46	49
Female	FRJ28	2005	66	85
Female	FRJ28	2019	12	144
Female	FRK11	1993	52	123
Female	FRK11	2005	62	181
Female	FRK11	2019	50	175
Female	FRK12	1993	67	101
Female	FRK12	2005	54	129
Female	FRK12	2019	8	251
Female	FRK13	1993	60	94
Female	FRK13	2005	61	122
Female	FRK13	2019	46	112
Female	FRK14	1993	63	125
Female	FRK14	2005	70	141
Female	FRK14	2019	32	139
Female	FRK21	1993	56	31
Female	FRK21	2005	71	20
Female	FRK21	2019	21	64
Female	FRK22	1993	75	35
Female	FRK22	2005	52	40
Female	FRK22	2019	14	164
Female	FRK23	1993	40	29
Female	FRK23	2005	73	62
Female	FRK23	2019	22	86
Female	FRK24	1993	52	34
Female	FRK24	2005	84	30
Female	FRK24	2019	21	31
Female	FRK25	1993	63	72
Female	FRK25	2005	72	70
Female	FRK25	2019	25	103
Female	FRK26	1993	70	40
Female	FRK26	2005	88	23
Female	FRK26	2019	29	14
Female	FRK27	1993	53	28
Female	FRK27	2005	72	38
Female	FRK27	2019	39	28
Female	FRK28	1993	74	46
Female	FRK28	2005	79	12
Female	FRK28	2019	39	23
Female	FRL01	1993	69	30
Female	FRL01	2005	48	63
Female	FRL01	2019	10	186
Female	FRL02	1993	54	21
Female	FRL02	2005	61	36
Female	FRL02	2019	63	16
Female	FRL03	1993	68	50
Female	FRL03	2005	80	58
Female	FRL03	2019	19	84
Female	FRL04	1993	67	113
Female	FRL04	2005	90	119
Female	FRL04	2019	26	95
Female	FRL05	1993	54	47
Female	FRL05	2005	71	64
Female	FRL05	2019	13	109
Female	FRL06	1993	62	86
Female	FRL06	2005	66	99
Female	FRL06	2019	15	158
Female	FRM01	1993	107	158
Female	FRM01	2005	71	92
Female	FRM01	2019	52	53
Female	IE	1993	35	414
Female	IE	2005	126	410
Female	IE	2019	71	291
Female	IT001	1993	89	209
Female	IT001	2005	78	157
Female	IT001	2019	32	156
Female	IT002	1993	95	262
Female	IT002	2005	78	225
Female	IT002	2019	36	198
Female	IT003	1993	100	243
Female	IT003	2005	83	177
Female	IT003	2019	28	150
Female	IT004	1993	74	242
Female	IT004	2005	79	206
Female	IT004	2019	35	195
Female	IT005	1993	104	256
Female	IT005	2005	68	207
Female	IT005	2019	24	233
Female	IT006	1993	56	251
Female	IT006	2005	77	260
Female	IT006	2019	32	247
Female	IT007	1993	79	204
Female	IT007	2005	76	191
Female	IT007	2019	43	141
Female	IT008	1993	76	236
Female	IT008	2005	79	224
Female	IT008	2019	39	178
Female	IT009	1993	77	187
Female	IT009	2005	72	182
Female	IT009	2019	41	169
Female	IT010	1993	101	233
Female	IT010	2005	76	185
Female	IT010	2019	31	180
Female	IT011	1993	88	102
Female	IT011	2005	58	90
Female	IT011	2019	44	94
Female	IT012	1993	96	153
Female	IT012	2005	74	88
Female	IT012	2019	29	88
Female	IT013	1993	80	146
Female	IT013	2005	78	86
Female	IT013	2019	28	80
Female	IT014	1993	83	152
Female	IT014	2005	70	123
Female	IT014	2019	28	124
Female	IT015	1993	94	185
Female	IT015	2005	85	115
Female	IT015	2019	41	59
Female	IT016	1993	122	261
Female	IT016	2005	71	163
Female	IT016	2019	58	120
Female	IT017	1993	71	159
Female	IT017	2005	82	104
Female	IT017	2019	47	56
Female	IT018	1993	108	324
Female	IT018	2005	81	241
Female	IT018	2019	32	227
Female	IT019	1993	92	288
Female	IT019	2005	81	216
Female	IT019	2019	49	189
Female	IT020	1993	105	135
Female	IT020	2005	56	110
Female	IT020	2019	33	131
Female	IT021	1993	97	106
Female	IT021	2005	75	65
Female	IT021	2019	43	34
Female	IT022	1993	93	87
Female	IT022	2005	72	25
Female	IT022	2019	45	17
Female	IT023	1993	94	144
Female	IT023	2005	77	59
Female	IT023	2019	37	71
Female	IT024	1993	111	151
Female	IT024	2005	77	68
Female	IT024	2019	36	62
Female	IT025	1993	99	178
Female	IT025	2005	58	162
Female	IT025	2019	53	132
Female	IT026	1993	85	54
Female	IT026	2005	70	14
Female	IT026	2019	31	32
Female	IT027	1993	97	134
Female	IT027	2005	65	87
Female	IT027	2019	39	101
Female	IT028	1993	88	114
Female	IT028	2005	72	50
Female	IT028	2019	36	69
Female	IT029	1993	103	203
Female	IT029	2005	61	167
Female	IT029	2019	36	184
Female	IT030	1993	99	197
Female	IT030	2005	75	138
Female	IT030	2019	53	76
Female	IT031	1993	79	173
Female	IT031	2005	74	145
Female	IT031	2019	40	121
Female	IT032	1993	93	290
Female	IT032	2005	76	239
Female	IT032	2019	63	166
Female	IT033	1993	93	202
Female	IT033	2005	70	168
Female	IT033	2019	33	154
Female	IT034	1993	86	142
Female	IT034	2005	60	148
Female	IT034	2019	56	89
Female	IT035	1993	86	100
Female	IT035	2005	57	95
Female	IT035	2019	38	106
Female	IT036	1993	86	124
Female	IT036	2005	72	76
Female	IT036	2019	33	79
Female	IT037	1993	93	150
Female	IT037	2005	71	102
Female	IT037	2019	42	90
Female	IT038	1993	96	231
Female	IT038	2005	63	201
Female	IT038	2019	37	229
Female	IT039	1993	64	60
Female	IT039	2005	67	69
Female	IT039	2019	22	98
Female	IT040	1993	105	81
Female	IT040	2005	59	18
Female	IT040	2019	30	65
Female	IT041	1993	73	45
Female	IT041	2005	66	47
Female	IT041	2019	32	46
Female	IT042	1993	83	71
Female	IT042	2005	65	44
Female	IT042	2019	32	70
Female	IT043	1993	77	62
Female	IT043	2005	62	37
Female	IT043	2019	44	60
Female	IT044	1993	101	109
Female	IT044	2005	68	43
Female	IT044	2019	18	96
Female	IT045	1993	92	192
Female	IT045	2005	71	133
Female	IT045	2019	33	170
Female	IT046	1993	106	215
Female	IT046	2005	68	154
Female	IT046	2019	27	181
Female	IT047	1993	92	83
Female	IT047	2005	63	66
Female	IT047	2019	39	68
Female	IT048	1993	96	91
Female	IT048	2005	65	42
Female	IT048	2019	42	41
Female	IT049	1993	103	207
Female	IT049	2005	66	150
Female	IT049	2019	33	172
Female	IT050	1993	84	157
Female	IT050	2005	67	132
Female	IT050	2019	34	155
Female	IT051	1993	81	99
Female	IT051	2005	65	84
Female	IT051	2019	26	108
Female	IT052	1993	101	130
Female	IT052	2005	76	60
Female	IT052	2019	32	63
Female	IT053	1993	101	218
Female	IT053	2005	67	164
Female	IT053	2019	46	140
Female	IT054	1993	84	115
Female	IT054	2005	74	61
Female	IT054	2019	37	47
Female	IT055	1993	97	179
Female	IT055	2005	63	147
Female	IT055	2019	47	123
Female	IT056	1993	76	240
Female	IT056	2005	64	232
Female	IT056	2019	26	276
Female	IT057	1993	100	212
Female	IT057	2005	67	170
Female	IT057	2019	22	203
Female	IT058	1993	90	223
Female	IT058	2005	72	219
Female	IT058	2019	58	193
Female	IT059	1993	63	190
Female	IT059	2005	68	218
Female	IT059	2019	29	216
Female	IT060	1993	83	206
Female	IT060	2005	64	186
Female	IT060	2019	22	267
Female	IT061	1993	101	400
Female	IT061	2005	75	372
Female	IT061	2019	42	361
Female	IT062	1993	88	186
Female	IT062	2005	61	184
Female	IT062	2019	22	242
Female	IT063	1993	99	416
Female	IT063	2005	80	407
Female	IT063	2019	46	399
Female	IT064	1993	64	169
Female	IT064	2005	62	197
Female	IT064	2019	39	223
Female	IT065	1993	73	258
Female	IT065	2005	70	244
Female	IT065	2019	22	283
Female	IT066	1993	100	181
Female	IT066	2005	57	149
Female	IT066	2019	36	190
Female	IT067	1993	98	119
Female	IT067	2005	57	82
Female	IT067	2019	28	143
Female	IT068	1993	108	170
Female	IT068	2005	65	107
Female	IT068	2019	39	114
Female	IT069	1993	81	139
Female	IT069	2005	67	118
Female	IT069	2019	18	182
Female	IT070	1993	101	213
Female	IT070	2005	78	143
Female	IT070	2019	33	118
Female	IT073	1993	94	275
Female	IT073	2005	83	209
Female	IT073	2019	26	202
Female	IT074	1993	99	199
Female	IT074	2005	58	156
Female	IT074	2019	27	219
Female	IT075	1993	99	195
Female	IT075	2005	75	146
Female	IT075	2019	32	163
Female	IT076	1993	108	277
Female	IT076	2005	81	174
Female	IT076	2019	19	201
Female	IT077	1993	100	271
Female	IT077	2005	82	193
Female	IT077	2019	36	176
Female	IT078	1993	96	260
Female	IT078	2005	70	213
Female	IT078	2019	24	245
Female	IT079	1993	80	249
Female	IT079	2005	76	208
Female	IT079	2019	25	232
Female	IT080	1993	95	266
Female	IT080	2005	73	223
Female	IT080	2019	25	248
Female	IT081	1993	95	253
Female	IT081	2005	60	242
Female	IT081	2019	20	287
Female	IT082	1993	92	361
Female	IT082	2005	73	291
Female	IT082	2019	25	316
Female	IT083	1993	108	359
Female	IT083	2005	70	277
Female	IT083	2019	34	295
Female	IT084	1993	75	273
Female	IT084	2005	63	281
Female	IT084	2019	31	285
Female	IT085	1993	83	383
Female	IT085	2005	71	378
Female	IT085	2019	32	366
Female	IT086	1993	99	366
Female	IT086	2005	76	296
Female	IT086	2019	30	309
Female	IT087	1993	97	387
Female	IT087	2005	84	317
Female	IT087	2019	25	322
Female	IT088	1993	90	312
Female	IT088	2005	67	287
Female	IT088	2019	34	280
Female	IT089	1993	95	341
Female	IT089	2005	59	325
Female	IT089	2019	21	350
Female	IT090	1993	68	174
Female	IT090	2005	67	178
Female	IT090	2019	47	162
Female	IT093	1993	107	137
Female	IT093	2005	72	71
Female	IT093	2019	37	42
Female	IT094	1993	68	108
Female	IT094	2005	54	144
Female	IT094	2019	34	179
Female	IT112	1993	99	180
Female	IT112	2005	85	117
Female	IT112	2019	33	100
Female	IT113	1993	85	226
Female	IT113	2005	73	196
Female	IT113	2019	30	191
Female	LU	1993	99	376
Female	LU	2005	81	347
Female	LU	2019	56	246
Female	NL11	1993	25	292
Female	NL11	2005	57	391
Female	NL11	2019	23	416
Female	NL12	1993	7	214
Female	NL12	2005	67	342
Female	NL12	2019	14	358
Female	NL13	1993	21	227
Female	NL13	2005	62	335
Female	NL13	2019	13	378
Female	NL21	1993	25	299
Female	NL21	2005	80	381
Female	NL21	2019	23	369
Female	NL22	1993	20	268
Female	NL22	2005	81	370
Female	NL22	2019	18	360
Female	NL23	1993	21	298
Female	NL23	2005	65	390
Female	NL23	2019	46	345
Female	NL31	1993	25	255
Female	NL31	2005	80	331
Female	NL31	2019	28	307
Female	NL32	1993	31	279
Female	NL32	2005	85	350
Female	NL32	2019	34	329
Female	NL33	1993	8	225
Female	NL33	2005	80	357
Female	NL33	2019	26	332
Female	NL34	1993	28	140
Female	NL34	2005	58	258
Female	NL34	2019	20	289
Female	NL41	1993	23	289
Female	NL41	2005	84	373
Female	NL41	2019	31	351
Female	NL42	1993	24	319
Female	NL42	2005	78	398
Female	NL42	2019	34	371
Female	PT11	1993	183	413
Female	PT11	2005	119	348
Female	PT11	2019	44	238
Female	PT15	1993	86	403
Female	PT15	2005	95	371
Female	PT15	2019	19	310
Female	PT16	1993	81	390
Female	PT16	2005	104	332
Female	PT16	2019	28	265
Female	PT17	1993	62	406
Female	PT17	2005	116	364
Female	PT17	2019	47	275
Female	PT18	1993	59	401
Female	PT18	2005	87	392
Female	PT18	2019	45	338
Female	PT20	1993	86	450
Female	PT20	2005	97	450
Female	PT20	2019	72	444
Female	PT30	1993	80	448
Female	PT30	2005	97	448
Female	PT30	2019	65	436
Female	UKC1	1993	75	427
Female	UKC1	2005	83	442
Female	UKC1	2019	12	449
Female	UKC2	1993	59	425
Female	UKC2	2005	97	436
Female	UKC2	2019	31	439
Female	UKD1	1993	59	394
Female	UKD1	2005	80	403
Female	UKD1	2019	47	365
Female	UKD3	1993	63	429
Female	UKD3	2005	88	444
Female	UKD3	2019	33	447
Female	UKD4	1993	47	409
Female	UKD4	2005	84	439
Female	UKD4	2019	9	446
Female	UKD6	1993	49	247
Female	UKD6	2005	59	367
Female	UKD6	2019	30	354
Female	UKD7	1993	25	443
Female	UKD7	2005	112	445
Female	UKD7	2019	19	448
Female	UKE1	1993	56	393
Female	UKE1	2005	74	421
Female	UKE1	2019	32	425
Female	UKE2	1993	62	310
Female	UKE2	2005	86	284
Female	UKE2	2019	47	261
Female	UKE3	1993	34	404
Female	UKE3	2005	85	431
Female	UKE3	2019	11	441
Female	UKE4	1993	54	402
Female	UKE4	2005	76	429
Female	UKE4	2019	18	434
Female	UKF1	1993	58	388
Female	UKF1	2005	99	412
Female	UKF1	2019	2	419
Female	UKF2	1993	52	352
Female	UKF2	2005	95	375
Female	UKF2	2019	16	355
Female	UKF3	1993	64	374
Female	UKF3	2005	83	382
Female	UKF3	2019	6	398
Female	UKG1	1993	64	346
Female	UKG1	2005	102	334
Female	UKG1	2019	12	315
Female	UKG2	1993	54	386
Female	UKG2	2005	93	414
Female	UKG2	2019	22	406
Female	UKG3	1993	46	399
Female	UKG3	2005	97	423
Female	UKG3	2019	6	427
Female	UKH1	1993	47	254
Female	UKH1	2005	96	276
Female	UKH1	2019	16	290
Female	UKH2	1993	41	286
Female	UKH2	2005	97	339
Female	UKH2	2019	35	279
Female	UKH3	1993	36	285
Female	UKH3	2005	90	319
Female	UKH3	2019	6	368
Female	UKI3	1993	99	381
Female	UKI3	2005	123	247
Female	UKI3	2019	113	15
Female	UKI4	1993	59	421
Female	UKI4	2005	118	430
Female	UKI4	2019	83	252
Female	UKI5	1993	27	329
Female	UKI5	2005	113	379
Female	UKI5	2019	53	263
Female	UKI6	1993	21	267
Female	UKI6	2005	108	293
Female	UKI6	2019	35	226
Female	UKI7	1993	31	282
Female	UKI7	2005	122	266
Female	UKI7	2019	61	116
Female	UKJ1	1993	40	278
Female	UKJ1	2005	109	275
Female	UKJ1	2019	68	200
Female	UKJ2	1993	43	219
Female	UKJ2	2005	93	259
Female	UKJ2	2019	48	234
Female	UKJ3	1993	30	269
Female	UKJ3	2005	104	271
Female	UKJ3	2019	29	278
Female	UKJ4	1993	42	330
Female	UKJ4	2005	93	358
Female	UKJ4	2019	12	357
Female	UKK1	1993	51	265
Female	UKK1	2005	101	289
Female	UKK1	2019	51	281
Female	UKK2	1993	48	188
Female	UKK2	2005	92	231
Female	UKK2	2019	18	273
Female	UKK3	1993	59	297
Female	UKK3	2005	73	301
Female	UKK3	2019	41	325
Female	UKK4	1993	50	235
Female	UKK4	2005	81	273
Female	UKK4	2019	16	323
Female	UKL1	1993	33	395
Female	UKL1	2005	92	427
Female	UKL1	2019	15	443
Female	UKL2	1993	45	372
Female	UKL2	2005	98	393
Female	UKL2	2019	20	394
Female	UKM	1993	64	439
Female	UKM	2005	78	446
Female	UKM	2019	10	450
Female	UKN	1993	48	396
Female	UKN	2005	78	420
Female	UKN	2019	28	424
Male	AT11	1993	125	401
Male	AT11	2005	110	361
Male	AT11	2019	66	304
Male	AT12	1993	114	377
Male	AT12	2005	109	336
Male	AT12	2019	69	301
Male	AT13	1993	153	416
Male	AT13	2005	95	371
Male	AT13	2019	77	364
Male	AT21	1993	125	296
Male	AT21	2005	90	278
Male	AT21	2019	54	310
Male	AT22	1993	105	333
Male	AT22	2005	104	303
Male	AT22	2019	54	276
Male	AT31	1993	100	320
Male	AT31	2005	113	272
Male	AT31	2019	70	257
Male	AT32	1993	88	199
Male	AT32	2005	107	201
Male	AT32	2019	57	178
Male	AT33	1993	129	178
Male	AT33	2005	98	119
Male	AT33	2019	54	149
Male	AT34	1993	110	164
Male	AT34	2005	92	160
Male	AT34	2019	69	164
Male	BE10	1993	92	350
Male	BE10	2005	99	378
Male	BE10	2019	75	330
Male	BE21	1993	87	192
Male	BE21	2005	103	208
Male	BE21	2019	91	151
Male	BE22	1993	105	217
Male	BE22	2005	108	213
Male	BE22	2019	84	107
Male	BE23	1993	75	282
Male	BE23	2005	100	322
Male	BE23	2019	98	237
Male	BE24	1993	83	131
Male	BE24	2005	103	184
Male	BE24	2019	79	132
Male	BE25	1993	84	218
Male	BE25	2005	97	267
Male	BE25	2019	85	195
Male	BE31	1993	96	266
Male	BE31	2005	99	290
Male	BE31	2019	87	187
Male	BE32	1993	65	427
Male	BE32	2005	88	447
Male	BE32	2019	82	446
Male	BE33	1993	83	404
Male	BE33	2005	92	429
Male	BE33	2019	86	402
Male	BE34	1993	92	419
Male	BE34	2005	93	439
Male	BE34	2019	77	421
Male	BE35	1993	75	425
Male	BE35	2005	99	443
Male	BE35	2019	79	431
Male	CH011	1993	134	89
Male	CH011	2005	101	41
Male	CH011	2019	69	36
Male	CH012	1993	122	229
Male	CH012	2005	113	152
Male	CH012	2019	76	88
Male	CH013	1993	133	144
Male	CH013	2005	93	102
Male	CH013	2019	63	122
Male	CH021	1993	120	86
Male	CH021	2005	102	43
Male	CH021	2019	64	67
Male	CH022	1993	115	249
Male	CH022	2005	125	168
Male	CH022	2019	93	53
Male	CH023	1993	100	78
Male	CH023	2005	97	84
Male	CH023	2019	89	57
Male	CH024	1993	142	33
Male	CH024	2005	104	7
Male	CH024	2019	81	4
Male	CH025	1993	114	201
Male	CH025	2005	98	174
Male	CH025	2019	78	145
Male	CH031	1993	136	274
Male	CH031	2005	115	176
Male	CH031	2019	76	97
Male	CH032	1993	108	8
Male	CH032	2005	87	2
Male	CH032	2019	73	6
Male	CH033	1993	121	63
Male	CH033	2005	106	23
Male	CH033	2019	77	28
Male	CH040	1993	118	84
Male	CH040	2005	121	21
Male	CH040	2019	63	25
Male	CH051	1993	101	194
Male	CH051	2005	101	199
Male	CH051	2019	75	139
Male	CH052	1993	133	103
Male	CH052	2005	105	35
Male	CH052	2019	54	59
Male	CH053	1993	123	81
Male	CH053	2005	95	52
Male	CH053	2019	61	74
Male	CH054	1993	84	65
Male	CH054	2005	90	121
Male	CH054	2019	82	80
Male	CH055	1993	119	104
Male	CH055	2005	106	63
Male	CH055	2019	67	52
Male	CH056	1993	107	76
Male	CH056	2005	101	66
Male	CH056	2019	76	43
Male	CH057	1993	125	79
Male	CH057	2005	100	39
Male	CH057	2019	72	42
Male	CH061	1993	126	61
Male	CH061	2005	100	27
Male	CH061	2019	71	30
Male	CH062	1993	112	16
Male	CH062	2005	84	12
Male	CH062	2019	56	47
Male	CH063	1993	128	94
Male	CH063	2005	103	42
Male	CH063	2019	86	27
Male	CH064	1993	106	24
Male	CH064	2005	100	22
Male	CH064	2019	84	9
Male	CH065	1993	132	17
Male	CH065	2005	98	3
Male	CH065	2019	78	3
Male	CH066	1993	101	9
Male	CH066	2005	105	4
Male	CH066	2019	84	2
Male	CH070	1993	128	56
Male	CH070	2005	119	11
Male	CH070	2019	74	5
Male	DE1001	1993	95	396
Male	DE1001	2005	99	399
Male	DE1001	2019	27	416
Male	DE101	1993	73	281
Male	DE101	2005	91	321
Male	DE101	2019	26	377
Male	DE102	1993	86	294
Male	DE102	2005	88	316
Male	DE102	2019	17	405
Male	DE103	1993	102	340
Male	DE103	2005	89	327
Male	DE103	2019	8	423
Male	DE104	1993	77	186
Male	DE104	2005	98	214
Male	DE104	2019	24	323
Male	DE105	1993	82	329
Male	DE105	2005	77	382
Male	DE105	2019	23	428
Male	DE1101	1993	173	415
Male	DE1101	2005	127	295
Male	DE1101	2019	67	307
Male	DE1201	1993	221	434
Male	DE1201	2005	132	354
Male	DE1201	2019	41	354
Male	DE1202	1993	190	438
Male	DE1202	2005	123	423
Male	DE1202	2019	37	427
Male	DE1203	1993	242	440
Male	DE1203	2005	130	396
Male	DE1203	2019	42	386
Male	DE1204	1993	245	444
Male	DE1204	2005	132	418
Male	DE1204	2019	55	396
Male	DE1205	1993	243	445
Male	DE1205	2005	131	422
Male	DE1205	2019	46	420
Male	DE1301	1993	234	449
Male	DE1301	2005	138	441
Male	DE1301	2019	35	441
Male	DE1302	1993	232	442
Male	DE1302	2005	121	406
Male	DE1302	2019	40	417
Male	DE1303	1993	221	447
Male	DE1303	2005	132	442
Male	DE1303	2019	15	447
Male	DE1304	1993	223	446
Male	DE1304	2005	125	438
Male	DE1304	2019	45	430
Male	DE1401	1993	188	388
Male	DE1401	2005	102	231
Male	DE1401	2019	34	316
Male	DE1402	1993	193	433
Male	DE1402	2005	103	398
Male	DE1402	2019	55	407
Male	DE1403	1993	156	423
Male	DE1403	2005	106	374
Male	DE1403	2019	29	415
Male	DE1404	1993	200	431
Male	DE1404	2005	112	363
Male	DE1404	2019	25	411
Male	DE1501	1993	182	443
Male	DE1501	2005	106	444
Male	DE1501	2019	47	448
Male	DE1502	1993	193	439
Male	DE1502	2005	103	431
Male	DE1502	2019	33	443
Male	DE1503	1993	164	436
Male	DE1503	2005	108	426
Male	DE1503	2019	31	440
Male	DE1504	1993	178	437
Male	DE1504	2005	93	435
Male	DE1504	2019	25	445
Male	DE1601	1993	171	430
Male	DE1601	2005	108	407
Male	DE1601	2019	40	412
Male	DE1602	1993	137	420
Male	DE1602	2005	99	411
Male	DE1602	2019	27	432
Male	DE1603	1993	158	424
Male	DE1603	2005	110	368
Male	DE1603	2019	40	393
Male	DE1604	1993	159	428
Male	DE1604	2005	104	417
Male	DE1604	2019	24	435
Male	DE201	1993	128	334
Male	DE201	2005	104	269
Male	DE201	2019	32	341
Male	DE301	1993	88	338
Male	DE301	2005	100	328
Male	DE301	2019	19	399
Male	DE302	1993	98	313
Male	DE302	2005	97	314
Male	DE302	2019	28	361
Male	DE303	1993	88	356
Male	DE303	2005	66	391
Male	DE303	2019	36	439
Male	DE304	1993	96	303
Male	DE304	2005	89	329
Male	DE304	2019	50	350
Male	DE305	1993	81	267
Male	DE305	2005	87	318
Male	DE305	2019	42	371
Male	DE306	1993	88	259
Male	DE306	2005	98	257
Male	DE306	2019	41	329
Male	DE307	1993	109	317
Male	DE307	2005	101	287
Male	DE307	2019	33	366
Male	DE308	1993	91	323
Male	DE308	2005	83	346
Male	DE308	2019	25	419
Male	DE309	1993	101	365
Male	DE309	2005	89	383
Male	DE309	2019	37	410
Male	DE310	1993	82	255
Male	DE310	2005	88	297
Male	DE310	2019	41	353
Male	DE311	1993	106	291
Male	DE311	2005	105	256
Male	DE311	2019	45	299
Male	DE312	1993	103	371
Male	DE312	2005	80	379
Male	DE312	2019	24	434
Male	DE313	1993	89	357
Male	DE313	2005	91	364
Male	DE313	2019	33	406
Male	DE401	1993	90	355
Male	DE401	2005	96	359
Male	DE401	2019	32	403
Male	DE501	1993	88	311
Male	DE501	2005	101	301
Male	DE501	2019	27	370
Male	DE502	1993	73	299
Male	DE502	2005	94	349
Male	DE502	2019	50	373
Male	DE503	1993	71	240
Male	DE503	2005	93	280
Male	DE503	2019	34	346
Male	DE504	1993	89	376
Male	DE504	2005	100	386
Male	DE504	2019	21	429
Male	DE505	1993	121	160
Male	DE505	2005	103	93
Male	DE505	2019	22	260
Male	DE506	1993	100	392
Male	DE506	2005	84	388
Male	DE506	2019	43	425
Male	DE507	1993	81	380
Male	DE507	2005	100	392
Male	DE507	2019	46	414
Male	DE508	1993	95	324
Male	DE508	2005	100	309
Male	DE508	2019	31	365
Male	DE509	1993	83	403
Male	DE509	2005	89	421
Male	DE509	2019	32	437
Male	DE510	1993	106	310
Male	DE510	2005	102	258
Male	DE510	2019	29	331
Male	DE511	1993	98	232
Male	DE511	2005	86	255
Male	DE511	2019	53	289
Male	DE512	1993	108	289
Male	DE512	2005	102	270
Male	DE512	2019	30	326
Male	DE513	1993	70	260
Male	DE513	2005	77	326
Male	DE513	2019	58	359
Male	DE601	1993	88	283
Male	DE601	2005	104	292
Male	DE601	2019	21	360
Male	DE602	1993	86	316
Male	DE602	2005	98	330
Male	DE602	2019	29	380
Male	DE603	1993	97	206
Male	DE603	2005	92	212
Male	DE603	2019	52	269
Male	DE604	1993	134	243
Male	DE604	2005	131	108
Male	DE604	2019	56	131
Male	DE605	1993	105	222
Male	DE605	2005	99	206
Male	DE605	2019	43	291
Male	DE701	1993	103	286
Male	DE701	2005	110	266
Male	DE701	2019	58	264
Male	DE702	1993	110	280
Male	DE702	2005	100	252
Male	DE702	2019	38	319
Male	DE703	1993	99	284
Male	DE703	2005	105	250
Male	DE703	2019	21	339
Male	DE704	1993	107	331
Male	DE704	2005	110	293
Male	DE704	2019	39	321
Male	DE705	1993	97	360
Male	DE705	2005	99	357
Male	DE705	2019	43	375
Male	DE801	1993	108	121
Male	DE801	2005	103	97
Male	DE801	2019	33	212
Male	DE802	1993	94	148
Male	DE802	2005	99	130
Male	DE802	2019	39	233
Male	DE803	1993	101	212
Male	DE803	2005	95	196
Male	DE803	2019	29	306
Male	DE804	1993	111	159
Male	DE804	2005	106	100
Male	DE804	2019	17	261
Male	DE805	1993	118	272
Male	DE805	2005	119	145
Male	DE805	2019	18	285
Male	DE806	1993	86	96
Male	DE806	2005	105	86
Male	DE806	2019	9	241
Male	DE807	1993	102	191
Male	DE807	2005	104	137
Male	DE807	2019	21	273
Male	DE808	1993	85	220
Male	DE808	2005	103	218
Male	DE808	2019	25	297
Male	DE809	1993	106	182
Male	DE809	2005	94	166
Male	DE809	2019	30	282
Male	DE810	1993	91	105
Male	DE810	2005	110	51
Male	DE810	2019	31	169
Male	DE811	1993	129	203
Male	DE811	2005	116	82
Male	DE811	2019	26	191
Male	DE812	1993	101	268
Male	DE812	2005	117	187
Male	DE812	2019	17	315
Male	DE901	1993	91	134
Male	DE901	2005	96	148
Male	DE901	2019	48	218
Male	DE902	1993	78	269
Male	DE902	2005	109	276
Male	DE902	2019	55	268
Male	DE903	1993	109	173
Male	DE903	2005	84	170
Male	DE903	2019	49	256
Male	DE904	1993	91	245
Male	DE904	2005	106	238
Male	DE904	2019	52	258
Male	DE905	1993	94	362
Male	DE905	2005	101	350
Male	DE905	2019	49	372
Male	DE906	1993	96	288
Male	DE906	2005	99	279
Male	DE906	2019	39	347
Male	DE907	1993	99	236
Male	DE907	2005	104	217
Male	DE907	2019	52	238
Male	DE908	1993	100	277
Male	DE908	2005	96	283
Male	DE908	2019	54	298
Male	DE909	1993	97	302
Male	DE909	2005	107	291
Male	DE909	2019	43	320
Male	DE910	1993	111	133
Male	DE910	2005	112	65
Male	DE910	2019	49	90
Male	DE911	1993	99	379
Male	DE911	2005	88	400
Male	DE911	2019	58	394
Male	DE912	1993	89	354
Male	DE912	2005	103	353
Male	DE912	2019	47	358
Male	DE913	1993	116	149
Male	DE913	2005	98	113
Male	DE913	2019	44	197
Male	DE914	1993	99	395
Male	DE914	2005	105	394
Male	DE914	2019	46	391
Male	DE915	1993	115	339
Male	DE915	2005	102	313
Male	DE915	2019	54	309
Male	DE916	1993	120	290
Male	DE916	2005	84	265
Male	DE916	2019	58	324
Male	DE917	1993	114	336
Male	DE917	2005	93	317
Male	DE917	2019	33	363
Male	DE918	1993	92	162
Male	DE918	2005	98	178
Male	DE918	2019	56	226
Male	DK011	1993	131	441
Male	DK011	2005	118	446
Male	DK011	2019	117	388
Male	DK012	1993	92	372
Male	DK012	2005	107	385
Male	DK012	2019	77	286
Male	DK013	1993	83	292
Male	DK013	2005	115	307
Male	DK013	2019	65	209
Male	DK014	1993	90	345
Male	DK014	2005	80	390
Male	DK014	2019	41	409
Male	DK021	1993	115	367
Male	DK021	2005	111	337
Male	DK021	2019	89	200
Male	DK022	1993	66	402
Male	DK022	2005	86	436
Male	DK022	2019	86	387
Male	DK031	1993	81	359
Male	DK031	2005	102	381
Male	DK031	2019	60	327
Male	DK032	1993	85	325
Male	DK032	2005	101	355
Male	DK032	2019	73	274
Male	DK041	1993	89	298
Male	DK041	2005	126	247
Male	DK041	2019	66	230
Male	DK042	1993	92	305
Male	DK042	2005	93	356
Male	DK042	2019	62	249
Male	DK050	1993	65	304
Male	DK050	2005	101	362
Male	DK050	2019	73	303
Male	ES111	1993	112	306
Male	ES111	2005	108	285
Male	ES111	2019	74	211
Male	ES112	1993	94	225
Male	ES112	2005	103	246
Male	ES112	2019	71	198
Male	ES113	1993	82	111
Male	ES113	2005	92	175
Male	ES113	2019	63	152
Male	ES114	1993	115	300
Male	ES114	2005	111	264
Male	ES114	2019	77	153
Male	ES120	1993	96	332
Male	ES120	2005	106	339
Male	ES120	2019	87	245
Male	ES130	1993	89	205
Male	ES130	2005	107	219
Male	ES130	2019	68	159
Male	ES211	1993	99	73
Male	ES211	2005	104	83
Male	ES211	2019	81	38
Male	ES212	1993	104	216
Male	ES212	2005	116	198
Male	ES212	2019	83	89
Male	ES213	1993	124	287
Male	ES213	2005	113	240
Male	ES213	2019	74	134
Male	ES220	1993	70	30
Male	ES220	2005	109	59
Male	ES220	2019	66	50
Male	ES230	1993	86	58
Male	ES230	2005	96	105
Male	ES230	2019	64	84
Male	ES241	1993	-11	4
Male	ES241	2005	83	68
Male	ES241	2019	53	111
Male	ES242	1993	50	6
Male	ES242	2005	72	36
Male	ES242	2019	54	93
Male	ES243	1993	60	97
Male	ES243	2005	101	188
Male	ES243	2019	78	117
Male	ES300	1993	55	185
Male	ES300	2005	140	111
Male	ES300	2019	132	12
Male	ES411	1993	20	7
Male	ES411	2005	82	79
Male	ES411	2019	66	79
Male	ES412	1993	81	40
Male	ES412	2005	93	87
Male	ES412	2019	82	56
Male	ES413	1993	73	47
Male	ES413	2005	91	140
Male	ES413	2019	57	108
Male	ES414	1993	79	168
Male	ES414	2005	98	224
Male	ES414	2019	62	204
Male	ES415	1993	69	14
Male	ES415	2005	109	18
Male	ES415	2019	67	11
Male	ES416	1993	51	3
Male	ES416	2005	79	16
Male	ES416	2019	63	39
Male	ES417	1993	55	2
Male	ES417	2005	71	6
Male	ES417	2019	49	37
Male	ES418	1993	60	35
Male	ES418	2005	104	103
Male	ES418	2019	82	40
Male	ES419	1993	90	11
Male	ES419	2005	76	28
Male	ES419	2019	32	123
Male	ES421	1993	101	53
Male	ES421	2005	90	71
Male	ES421	2019	56	98
Male	ES422	1993	90	157
Male	ES422	2005	102	194
Male	ES422	2019	51	213
Male	ES423	1993	72	5
Male	ES423	2005	66	19
Male	ES423	2019	29	137
Male	ES424	1993	58	1
Male	ES424	2005	78	1
Male	ES424	2019	54	17
Male	ES425	1993	78	23
Male	ES425	2005	106	56
Male	ES425	2019	32	85
Male	ES431	1993	79	263
Male	ES431	2005	96	325
Male	ES431	2019	68	275
Male	ES432	1993	55	83
Male	ES432	2005	93	202
Male	ES432	2019	63	175
Male	ES511	1993	120	208
Male	ES511	2005	121	193
Male	ES511	2019	61	106
Male	ES512	1993	98	117
Male	ES512	2005	104	133
Male	ES512	2019	51	130
Male	ES513	1993	78	109
Male	ES513	2005	103	171
Male	ES513	2019	68	112
Male	ES514	1993	87	130
Male	ES514	2005	102	197
Male	ES514	2019	57	157
Male	ES521	1993	61	172
Male	ES521	2005	140	192
Male	ES521	2019	37	138
Male	ES522	1993	47	128
Male	ES522	2005	108	235
Male	ES522	2019	49	202
Male	ES523	1993	100	318
Male	ES523	2005	120	319
Male	ES523	2019	58	240
Male	ES530	1993	119	301
Male	ES530	2005	124	221
Male	ES530	2019	94	91
Male	ES611	1993	48	258
Male	ES611	2005	109	352
Male	ES611	2019	46	300
Male	ES612	1993	81	397
Male	ES612	2005	126	404
Male	ES612	2019	69	332
Male	ES613	1993	81	221
Male	ES613	2005	98	288
Male	ES613	2019	61	253
Male	ES614	1993	61	238
Male	ES614	2005	105	324
Male	ES614	2019	80	227
Male	ES615	1993	68	315
Male	ES615	2005	97	377
Male	ES615	2019	81	302
Male	ES616	1993	44	143
Male	ES616	2005	89	306
Male	ES616	2019	56	290
Male	ES617	1993	93	346
Male	ES617	2005	127	334
Male	ES617	2019	71	182
Male	ES618	1993	76	358
Male	ES618	2005	110	393
Male	ES618	2019	66	317
Male	ES620	1993	62	207
Male	ES620	2005	115	275
Male	ES620	2019	50	194
Male	ES630	1993	97	399
Male	ES630	2005	89	420
Male	ES630	2019	101	351
Male	ES640	1993	93	381
Male	ES640	2005	105	395
Male	ES640	2019	92	311
Male	ES707	1993	65	364
Male	ES707	2005	146	369
Male	ES707	2019	65	219
Male	ES709	1993	52	241
Male	ES709	2005	123	312
Male	ES709	2019	95	129
Male	FR101	1993	245	309
Male	FR101	2005	140	40
Male	FR101	2019	41	32
Male	FR102	1993	111	278
Male	FR102	2005	117	243
Male	FR102	2019	65	190
Male	FR103	1993	113	67
Male	FR103	2005	116	30
Male	FR103	2019	59	20
Male	FR104	1993	107	107
Male	FR104	2005	114	76
Male	FR104	2019	62	61
Male	FR105	1993	147	151
Male	FR105	2005	132	29
Male	FR105	2019	78	7
Male	FR106	1993	141	374
Male	FR106	2005	131	294
Male	FR106	2019	42	232
Male	FR107	1993	134	224
Male	FR107	2005	132	118
Male	FR107	2019	45	66
Male	FR108	1993	109	209
Male	FR108	2005	119	172
Male	FR108	2019	48	171
Male	FRB01	1993	53	295
Male	FRB01	2005	82	405
Male	FRB01	2019	53	390
Male	FRB02	1993	100	275
Male	FRB02	2005	98	299
Male	FRB02	2019	52	287
Male	FRB03	1993	44	246
Male	FRB03	2005	76	389
Male	FRB03	2019	56	384
Male	FRB04	1993	66	99
[truncated: 701 more rows]

## Sheet: Figure 6
Sex	Year	Geo	Var
Female	1993	AT11	-2.68472
Female	2005	AT11	-2.39128
Female	2019	AT11	-0.000330365
Female	1993	AT12	-2.4763
Female	2005	AT12	-2.06657
Female	2019	AT12	-0.126324
Female	1993	AT13	-2.54732
Female	2005	AT13	-1.28064
Female	2019	AT13	-0.511485
Female	1993	AT21	-3.3814
Female	2005	AT21	-1.41732
Female	2019	AT21	-0.348949
Female	1993	AT22	-3.3284
Female	2005	AT22	-2.27011
Female	2019	AT22	-0.286692
Female	1993	AT31	-2.26871
Female	2005	AT31	-2.20484
Female	2019	AT31	-0.409366
Female	1993	AT32	-2.26143
Female	2005	AT32	-2.37797
Female	2019	AT32	-0.143778
Female	1993	AT33	-2.72069
Female	2005	AT33	-1.70723
Female	2019	AT33	-0.494042
Female	1993	AT34	-2.57561
Female	2005	AT34	-1.69481
Female	2019	AT34	-0.312095
Female	1993	Nat	-2.62115
Female	2005	Nat	-2.01643
Female	2019	Nat	-0.613784
Female	1993	BE10	-0.722726
Female	2005	BE10	-0.958623
Female	2019	BE10	-1.76029
Female	1993	BE21	-1.72769
Female	2005	BE21	-1.63761
Female	2019	BE21	-1.13442
Female	1993	BE22	-2.00873
Female	2005	BE22	-1.42736
Female	2019	BE22	-0.802567
Female	1993	BE23	-2.32439
Female	2005	BE23	-1.63279
Female	2019	BE23	-0.694259
Female	1993	BE24	-2.22296
Female	2005	BE24	-1.57873
Female	2019	BE24	-0.592925
Female	1993	BE25	-2.76469
Female	2005	BE25	-1.3565
Female	2019	BE25	-0.477359
Female	1993	BE31	-1.1162
Female	2005	BE31	-1.79327
Female	2019	BE31	-0.700914
Female	1993	BE32	-0.756038
Female	2005	BE32	-0.86051
Female	2019	BE32	-0.547885
Female	1993	BE33	-0.924218
Female	2005	BE33	-0.869765
Female	2019	BE33	-0.602479
Female	1993	BE34	-1.55895
Female	2005	BE34	-0.771687
Female	2019	BE34	-0.38995
Female	1993	BE35	-1.14041
Female	2005	BE35	-1.03377
Female	2019	BE35	0.194293
Female	1993	Nat	-1.58486
Female	2005	Nat	-1.34906
Female	2019	Nat	-0.884106
Female	1993	CH011	-1.69929
Female	2005	CH011	-1.0887
Female	2019	CH011	-1.94821
Female	1993	CH012	-1.61576
Female	2005	CH012	-1.72901
Female	2019	CH012	-1.19893
Female	1993	CH013	-1.09532
Female	2005	CH013	-1.32507
Female	2019	CH013	-0.479506
Female	1993	CH021	-1.81098
Female	2005	CH021	-1.85895
Female	2019	CH021	-0.649228
Female	1993	CH022	-1.95971
Female	2005	CH022	-1.86864
Female	2019	CH022	-0.766246
Female	1993	CH023	-2.23223
Female	2005	CH023	-1.66979
Female	2019	CH023	-0.43713
Female	1993	CH024	-1.59391
Female	2005	CH024	-1.30376
Female	2019	CH024	-1.16038
Female	1993	CH025	-2.14522
Female	2005	CH025	-0.889006
Female	2019	CH025	-0.523162
Female	1993	CH031	-0.744801
Female	2005	CH031	-1.21715
Female	2019	CH031	-0.917744
Female	1993	CH032	-2.03634
Female	2005	CH032	-1.81909
Female	2019	CH032	-0.714883
Female	1993	CH033	-2.07701
Female	2005	CH033	-1.97905
Female	2019	CH033	-0.703188
Female	1993	CH040	-1.38965
Female	2005	CH040	-1.71897
Female	2019	CH040	-1.3699
Female	1993	CH051	-1.51348
Female	2005	CH051	-1.62265
Female	2019	CH051	-1.61675
Female	1993	CH052	-2.11777
Female	2005	CH052	-1.69516
Female	2019	CH052	-1.34156
Female	1993	CH053	-1.66888
Female	2005	CH053	-0.981596
Female	2019	CH053	-0.804362
Female	1993	CH054	-2.92908
Female	2005	CH054	-2.9085
Female	2019	CH054	-3.01717
Female	1993	CH055	-1.9476
Female	2005	CH055	-1.28079
Female	2019	CH055	-1.44823
Female	1993	CH056	-1.90226
Female	2005	CH056	-1.24699
Female	2019	CH056	-1.45885
Female	1993	CH057	-1.7425
Female	2005	CH057	-1.59031
Female	2019	CH057	-1.10039
Female	1993	CH061	-1.87975
Female	2005	CH061	-1.85032
Female	2019	CH061	-1.32715
Female	1993	CH062	-1.48244
Female	2005	CH062	-1.25804
Female	2019	CH062	-0.795006
Female	1993	CH063	-2.00789
Female	2005	CH063	-2.04017
Female	2019	CH063	-1.62741
Female	1993	CH064	-2.15633
Female	2005	CH064	-2.463
Female	2019	CH064	-2.9262
Female	1993	CH065	-1.88093
Female	2005	CH065	-1.96274
Female	2019	CH065	-1.73691
Female	1993	CH066	-1.58192
Female	2005	CH066	-2.06849
Female	2019	CH066	-1.64526
Female	1993	CH070	-2.50129
Female	2005	CH070	-1.63508
Female	2019	CH070	-0.766069
Female	1993	Nat	-1.74754
Female	2005	Nat	-1.55129
Female	2019	Nat	-1.03158
Female	1993	DE1001	-1.9127
Female	2005	DE1001	-1.81501
Female	2019	DE1001	1.3306
Female	1993	DE101	-2.12877
Female	2005	DE101	-1.68178
Female	2019	DE101	0.468005
Female	1993	DE102	-1.47482
Female	2005	DE102	-1.50487
Female	2019	DE102	0.694572
Female	1993	DE103	-2.25653
Female	2005	DE103	-1.15725
Female	2019	DE103	1.01436
Female	1993	DE104	-2.02058
Female	2005	DE104	-2.02281
Female	2019	DE104	0.805323
Female	1993	DE105	-2.00386
Female	2005	DE105	-1.42822
Female	2019	DE105	0.831489
Female	1993	DE1101	-3.49904
Female	2005	DE1101	-2.38022
Female	2019	DE1101	0.408907
Female	1993	DE1201	-4.07535
Female	2005	DE1201	-2.78318
Female	2019	DE1201	0.0993535
Female	1993	DE1202	-3.80914
Female	2005	DE1202	-2.816
Female	2019	DE1202	0.0551098
Female	1993	DE1203	-4.13365
Female	2005	DE1203	-3.20548
Female	2019	DE1203	0.792248
Female	1993	DE1204	-3.95901
Female	2005	DE1204	-2.81136
Female	2019	DE1204	-0.248049
Female	1993	DE1205	-4.28256
Female	2005	DE1205	-2.95024
Female	2019	DE1205	-1.01196
Female	1993	DE1301	-3.9519
Female	2005	DE1301	-3.19723
Female	2019	DE1301	0.0804374
Female	1993	DE1302	-3.69901
Female	2005	DE1302	-3.04409
Female	2019	DE1302	0.725371
Female	1993	DE1303	-4.22021
Female	2005	DE1303	-2.66816
Female	2019	DE1303	-0.344915
Female	1993	DE1304	-4.5934
Female	2005	DE1304	-2.5879
Female	2019	DE1304	0.096277
Female	1993	DE1401	-4.19524
Female	2005	DE1401	-3.07882
Female	2019	DE1401	0.417562
Female	1993	DE1402	-4.41997
Female	2005	DE1402	-2.59323
Female	2019	DE1402	-0.392696
Female	1993	DE1403	-3.76776
Female	2005	DE1403	-3.0819
Female	2019	DE1403	0.407173
Female	1993	DE1404	-4.33526
Female	2005	DE1404	-3.01181
Female	2019	DE1404	0.382508
Female	1993	DE1501	-3.63658
Female	2005	DE1501	-2.24326
Female	2019	DE1501	-0.459989
Female	1993	DE1502	-3.63712
Female	2005	DE1502	-2.63447
Female	2019	DE1502	-0.115598
Female	1993	DE1503	-3.53587
Female	2005	DE1503	-2.96715
Female	2019	DE1503	0.385081
Female	1993	DE1504	-3.85503
Female	2005	DE1504	-2.43935
Female	2019	DE1504	0.798237
Female	1993	DE1601	-3.68872
Female	2005	DE1601	-3.03469
Female	2019	DE1601	0.144421
Female	1993	DE1602	-3.54181
Female	2005	DE1602	-2.77495
Female	2019	DE1602	-0.544882
Female	1993	DE1603	-3.90626
Female	2005	DE1603	-2.77559
Female	2019	DE1603	-0.0849263
Female	1993	DE1604	-3.77772
Female	2005	DE1604	-3.31529
Female	2019	DE1604	0.803481
Female	1993	DE201	-1.55622
Female	2005	DE201	-1.79463
Female	2019	DE201	0.0437494
Female	1993	DE301	-1.61384
Female	2005	DE301	-1.68029
Female	2019	DE301	1.18565
Female	1993	DE302	-2.01711
Female	2005	DE302	-1.68752
Female	2019	DE302	0.738526
Female	1993	DE303	-1.77169
Female	2005	DE303	-1.04678
Female	2019	DE303	0.675247
Female	1993	DE304	-2.06838
Female	2005	DE304	-1.72838
Female	2019	DE304	0.116935
Female	1993	DE305	-1.65825
Female	2005	DE305	-1.68115
Female	2019	DE305	0.951116
Female	1993	DE306	-1.49641
Female	2005	DE306	-1.92058
Female	2019	DE306	0.769357
Female	1993	DE307	-1.46388
Female	2005	DE307	-1.92216
Female	2019	DE307	0.886463
Female	1993	DE308	-2.01565
Female	2005	DE308	-1.42692
Female	2019	DE308	0.721197
Female	1993	DE309	-2.04384
Female	2005	DE309	-1.65189
Female	2019	DE309	-0.100667
Female	1993	DE310	-1.93162
Female	2005	DE310	-1.53294
Female	2019	DE310	0.372541
Female	1993	DE311	-2.25737
Female	2005	DE311	-1.6168
Female	2019	DE311	0.219563
Female	1993	DE312	-1.73424
Female	2005	DE312	-1.31719
Female	2019	DE312	1.00241
Female	1993	DE313	-1.49947
Female	2005	DE313	-1.72847
Female	2019	DE313	0.632425
Female	1993	DE401	-1.70922
Female	2005	DE401	-1.37666
Female	2019	DE401	0.67777
Female	1993	DE501	-1.66185
Female	2005	DE501	-2.02119
Female	2019	DE501	0.950611
Female	1993	DE502	-2.11648
Female	2005	DE502	-1.64427
Female	2019	DE502	0.350661
Female	1993	DE503	-1.5985
Female	2005	DE503	-1.31784
Female	2019	DE503	0.196412
Female	1993	DE504	-1.82713
Female	2005	DE504	-1.63529
Female	2019	DE504	1.0708
Female	1993	DE505	-1.66156
Female	2005	DE505	-2.18238
Female	2019	DE505	0.544526
Female	1993	DE506	-1.91684
Female	2005	DE506	-1.59806
Female	2019	DE506	0.862332
Female	1993	DE507	-1.57884
Female	2005	DE507	-1.48031
Female	2019	DE507	0.917541
Female	1993	DE508	-1.58217
Female	2005	DE508	-1.71263
Female	2019	DE508	0.326351
Female	1993	DE509	-1.53917
Female	2005	DE509	-1.58976
Female	2019	DE509	0.99256
Female	1993	DE510	-1.75603
Female	2005	DE510	-1.85901
Female	2019	DE510	0.375662
Female	1993	DE511	-2.59411
Female	2005	DE511	-1.60757
Female	2019	DE511	0.0533386
Female	1993	DE512	-2.06185
Female	2005	DE512	-1.99936
Female	2019	DE512	-0.250243
Female	1993	DE513	-1.80899
Female	2005	DE513	-1.64205
Female	2019	DE513	0.96879
Female	1993	DE601	-1.67122
Female	2005	DE601	-1.89502
Female	2019	DE601	1.02316
Female	1993	DE602	-1.92577
Female	2005	DE602	-1.67428
Female	2019	DE602	1.05606
Female	1993	DE603	-2.49996
Female	2005	DE603	-1.4546
Female	2019	DE603	-0.498981
Female	1993	DE604	-1.70392
Female	2005	DE604	-1.94547
Female	2019	DE604	0.0674421
Female	1993	DE605	-1.63072
Female	2005	DE605	-2.02653
Female	2019	DE605	-0.265052
Female	1993	DE701	-1.72165
Female	2005	DE701	-1.5334
Female	2019	DE701	0.90933
Female	1993	DE702	-2.24618
Female	2005	DE702	-1.817
Female	2019	DE702	0.334234
Female	1993	DE703	-1.84636
Female	2005	DE703	-2.14432
Female	2019	DE703	0.769293
Female	1993	DE704	-1.9162
Female	2005	DE704	-1.60881
Female	2019	DE704	0.923186
Female	1993	DE705	-2.12528
Female	2005	DE705	-1.76492
Female	2019	DE705	0.0128871
Female	1993	DE801	-1.79237
Female	2005	DE801	-1.82213
Female	2019	DE801	-0.331081
Female	1993	DE802	-2.06454
Female	2005	DE802	-1.78388
Female	2019	DE802	-0.64269
Female	1993	DE803	-2.56611
Female	2005	DE803	-1.80873
Female	2019	DE803	0.543572
Female	1993	DE804	-2.24046
Female	2005	DE804	-2.26457
Female	2019	DE804	0.821722
Female	1993	DE805	-2.30449
Female	2005	DE805	-2.13147
Female	2019	DE805	0.720628
Female	1993	DE806	-1.77895
Female	2005	DE806	-2.01437
Female	2019	DE806	0.0431813
Female	1993	DE807	-2.33858
Female	2005	DE807	-2.15581
Female	2019	DE807	0.279479
Female	1993	DE808	-2.47334
Female	2005	DE808	-2.0769
Female	2019	DE808	0.68946
Female	1993	DE809	-1.99684
Female	2005	DE809	-1.98895
Female	2019	DE809	0.701652
Female	1993	DE810	-1.65942
Female	2005	DE810	-2.08702
Female	2019	DE810	0.44618
Female	1993	DE811	-1.64447
Female	2005	DE811	-2.30274
Female	2019	DE811	0.299501
Female	1993	DE812	-1.94582
Female	2005	DE812	-2.01408
Female	2019	DE812	0.423802
Female	1993	DE901	-2.19304
Female	2005	DE901	-1.49302
Female	2019	DE901	-0.671576
Female	1993	DE902	-2.04629
Female	2005	DE902	-2.13767
Female	2019	DE902	-0.254678
Female	1993	DE903	-3.05367
Female	2005	DE903	-1.71352
Female	2019	DE903	-0.240057
Female	1993	DE904	-1.6233
Female	2005	DE904	-1.94422
Female	2019	DE904	-0.298433
Female	1993	DE905	-2.75971
Female	2005	DE905	-2.04928
Female	2019	DE905	0.0686525
Female	1993	DE906	-1.82019
Female	2005	DE906	-1.95366
Female	2019	DE906	0.131763
Female	1993	DE907	-2.04142
Female	2005	DE907	-2.00675
Female	2019	DE907	-0.0873439
Female	1993	DE908	-2.84914
Female	2005	DE908	-1.94275
Female	2019	DE908	0.164136
Female	1993	DE909	-2.02498
Female	2005	DE909	-2.40255
Female	2019	DE909	0.017269
Female	1993	DE910	-1.78676
Female	2005	DE910	-2.07145
Female	2019	DE910	-0.295306
Female	1993	DE911	-2.04055
Female	2005	DE911	-1.49827
Female	2019	DE911	0.379909
Female	1993	DE912	-2.20294
Female	2005	DE912	-1.69254
Female	2019	DE912	-0.820387
Female	1993	DE913	-2.49364
Female	2005	DE913	-1.8315
Female	2019	DE913	-0.377173
Female	1993	DE914	-2.15406
Female	2005	DE914	-1.90122
Female	2019	DE914	-0.258476
Female	1993	DE915	-2.74172
Female	2005	DE915	-1.85758
Female	2019	DE915	-1.01729
Female	1993	DE916	-2.32399
Female	2005	DE916	-1.83679
Female	2019	DE916	0.405516
Female	1993	DE917	-3.14412
Female	2005	DE917	-1.80314
Female	2019	DE917	-0.235061
Female	1993	DE918	-2.12468
Female	2005	DE918	-2.27664
Female	2019	DE918	-0.546797
Female	1993	Nat	0.340972
Female	2005	Nat	-2.26818
Female	2019	Nat	-0.934747
Female	1993	DK011	-0.844467
Female	2005	DK011	-2.1525
Female	2019	DK011	-2.97818
Female	1993	DK012	-0.578189
Female	2005	DK012	-2.32889
Female	2019	DK012	-2.23137
Female	1993	DK013	-1.10173
Female	2005	DK013	-2.86778
Female	2019	DK013	-2.14528
Female	1993	DK014	-0.887728
Female	2005	DK014	-1.39535
Female	2019	DK014	-1.25543
Female	1993	DK021	-1.60306
Female	2005	DK021	-2.71413
Female	2019	DK021	-2.04681
Female	1993	DK022	-0.763625
Female	2005	DK022	-2.36816
Female	2019	DK022	-1.29711
Female	1993	DK031	-0.52361
Female	2005	DK031	-2.35345
Female	2019	DK031	-2.17107
Female	1993	DK032	-0.706484
Female	2005	DK032	-2.95014
Female	2019	DK032	-1.27929
Female	1993	DK041	-0.945438
Female	2005	DK041	-3.35706
Female	2019	DK041	-2.06834
Female	1993	DK042	-0.317464
Female	2005	DK042	-2.54773
Female	2019	DK042	-1.9728
Female	1993	DK050	-0.924305
Female	2005	DK050	-2.71945
Female	2019	DK050	-1.89349
Female	1993	Nat	-0.0545235
Female	2005	Nat	-2.73239
Female	2019	Nat	-1.23158
Female	1993	ES111	-2.15115
Female	2005	ES111	-2.19655
Female	2019	ES111	-0.119073
Female	1993	ES112	-1.92238
Female	2005	ES112	-2.16664
Female	2019	ES112	-1.14443
Female	1993	ES113	-2.27322
Female	2005	ES113	-1.98528
Female	2019	ES113	-0.823876
Female	1993	ES114	-1.87694
Female	2005	ES114	-2.39986
Female	2019	ES114	-0.524614
Female	1993	ES120	-2.8537
Female	2005	ES120	-1.77368
Female	2019	ES120	0.478534
Female	1993	ES130	-2.53779
Female	2005	ES130	-1.99431
Female	2019	ES130	0.701563
Female	1993	ES211	-2.09892
Female	2005	ES211	-2.31256
Female	2019	ES211	-1.24287
Female	1993	ES212	-2.3132
Female	2005	ES212	-2.26434
Female	2019	ES212	0.558433
Female	1993	ES213	-2.00142
Female	2005	ES213	-2.11449
Female	2019	ES213	-0.380283
Female	1993	ES220	-1.8154
Female	2005	ES220	-2.02886
Female	2019	ES220	-0.365623
Female	1993	ES230	-3.11517
Female	2005	ES230	-2.16536
Female	2019	ES230	0.2966
Female	1993	ES241	-2.18162
Female	2005	ES241	-2.16998
Female	2019	ES241	-0.704214
Female	1993	ES242	-2.67948
Female	2005	ES242	-2.00939
Female	2019	ES242	-0.907803
Female	1993	ES243	-1.86866
Female	2005	ES243	-2.18098
Female	2019	ES243	-0.381688
Female	1993	ES300	-2.27407
Female	2005	ES300	-2.55797
Female	2019	ES300	-0.115659
Female	1993	ES411	-1.69144
Female	2005	ES411	-1.65857
Female	2019	ES411	-0.941625
Female	1993	ES412	-2.79642
Female	2005	ES412	-1.93622
Female	2019	ES412	-1.13352
Female	1993	ES413	-2.76847
Female	2005	ES413	-1.57036
Female	2019	ES413	-0.452391
Female	1993	ES414	-2.55537
Female	2005	ES414	-1.57746
Female	2019	ES414	-0.262661
Female	1993	ES415	-2.0433
Female	2005	ES415	-2.40708
Female	2019	ES415	-0.583023
Female	1993	ES416	-1.30113
Female	2005	ES416	-1.57375
Female	2019	ES416	-0.846841
Female	1993	ES417	-2.36202
Female	2005	ES417	-1.21529
Female	2019	ES417	-0.363976
Female	1993	ES418	-2.29437
Female	2005	ES418	-2.0682
Female	2019	ES418	-0.636034
Female	1993	ES419	-2.13273
Female	2005	ES419	-1.89636
Female	2019	ES419	-1.07751
Female	1993	ES421	-3.28865
Female	2005	ES421	-2.58354
Female	2019	ES421	-1.25551
Female	1993	ES422	-2.36046
Female	2005	ES422	-2.8345
Female	2019	ES422	-1.50209
Female	1993	ES423	-2.60979
Female	2005	ES423	-2.07886
Female	2019	ES423	-0.773448
Female	1993	ES424	-2.36396
Female	2005	ES424	-2.24034
Female	2019	ES424	-0.493731
Female	1993	ES425	-2.29206
Female	2005	ES425	-2.50468
Female	2019	ES425	-0.530623
Female	1993	ES431	-2.64249
Female	2005	ES431	-2.52558
Female	2019	ES431	-1.62143
Female	1993	ES432	-1.70433
Female	2005	ES432	-2.63883
Female	2019	ES432	-0.469933
Female	1993	ES511	-2.16948
Female	2005	ES511	-2.61414
Female	2019	ES511	-0.760392
Female	1993	ES512	-2.21798
Female	2005	ES512	-2.14437
Female	2019	ES512	0.240767
Female	1993	ES513	-2.6727
Female	2005	ES513	-1.94901
Female	2019	ES513	-1.54148
Female	1993	ES514	-1.95229
Female	2005	ES514	-2.14583
Female	2019	ES514	-1.10812
Female	1993	ES521	-1.56289
Female	2005	ES521	-3.02009
Female	2019	ES521	0.146649
Female	1993	ES522	-1.75492
Female	2005	ES522	-2.9251
Female	2019	ES522	-0.434121
Female	1993	ES523	-2.23648
Female	2005	ES523	-2.79989
Female	2019	ES523	-0.511742
Female	1993	ES530	-2.38513
Female	2005	ES530	-2.55697
Female	2019	ES530	-0.865161
Female	1993	ES611	-1.4254
Female	2005	ES611	-2.00183
Female	2019	ES611	-0.99494
Female	1993	ES612	-1.99214
Female	2005	ES612	-2.69592
Female	2019	ES612	-0.778495
Female	1993	ES613	-1.5615
Female	2005	ES613	-2.50194
Female	2019	ES613	-0.972619
Female	1993	ES614	-1.1401
Female	2005	ES614	-2.30271
Female	2019	ES614	-0.873193
Female	1993	ES615	-1.62962
Female	2005	ES615	-2.44505
Female	2019	ES615	-1.36979
Female	1993	ES616	-1.722
Female	2005	ES616	-1.76937
Female	2019	ES616	-1.36044
Female	1993	ES617	-2.19382
Female	2005	ES617	-2.48497
Female	2019	ES617	-0.569529
Female	1993	ES618	-1.71324
Female	2005	ES618	-2.69495
Female	2019	ES618	-0.963207
Female	1993	ES620	-1.98743
Female	2005	ES620	-2.51537
Female	2019	ES620	-1.03624
Female	1993	ES630	-1.46422
Female	2005	ES630	-1.83923
Female	2019	ES630	-1.46515
Female	1993	ES640	-0.405233
Female	2005	ES640	-1.36453
Female	2019	ES640	-1.51737
Female	1993	ES707	-1.91649
Female	2005	ES707	-2.85683
Female	2019	ES707	-0.674025
Female	1993	ES709	-1.82429
Female	2005	ES709	-2.22858
Female	2019	ES709	-0.619886
Female	1993	Nat	-2.25713
Female	2005	Nat	-2.5606
Female	2019	Nat	-1.38297
Female	1993	Nat	-1.28647
Female	2005	Nat	-2.70771
Female	2019	Nat	-1.2125
Female	1993	UKC1	-2.1934
Female	2005	UKC1	-2.6437
Female	2019	UKC1	-0.26599
Female	1993	UKC2	-1.78058
Female	2005	UKC2	-2.8075
Female	2019	UKC2	-0.500815
Female	1993	UKD1	-2.38223
Female	2005	UKD1	-2.52139
Female	2019	UKD1	-1.47634
Female	1993	UKD3	-1.8181
Female	2005	UKD3	-2.35005
Female	2019	UKD3	-0.818191
Female	1993	UKD4	-1.7252
Female	2005	UKD4	-2.16949
Female	2019	UKD4	-0.542389
Female	1993	UKD6	-1.81765
Female	2005	UKD6	-1.99125
Female	2019	UKD6	-1.21302
Female	1993	UKD7	-1.08418
Female	2005	UKD7	-2.85393
Female	2019	UKD7	-0.456589
Female	1993	UKE1	-1.99517
Female	2005	UKE1	-2.10362
Female	2019	UKE1	-0.909771
Female	1993	UKE2	-2.17063
Female	2005	UKE2	-2.66222
Female	2019	UKE2	-0.599971
Female	1993	UKE3	-1.21647
Female	2005	UKE3	-2.72885
Female	2019	UKE3	-0.0726472
Female	1993	UKE4	-1.98404
Female	2005	UKE4	-2.25017
Female	2019	UKE4	-0.239314
Female	1993	UKF1	-1.50152
Female	2005	UKF1	-2.95393
Female	2019	UKF1	0.260003
Female	1993	UKF2	-2.10594
Female	2005	UKF2	-2.39662
Female	2019	UKF2	-1.08712
Female	1993	UKF3	-2.4724
Female	2005	UKF3	-2.31791
Female	2019	UKF3	-0.285837
Female	1993	UKG1	-1.81927
Female	2005	UKG1	-2.76106
Female	2019	UKG1	-0.498112
Female	1993	UKG2	-2.16752
Female	2005	UKG2	-2.72524
Female	2019	UKG2	-0.0405949
Female	1993	UKG3	-1.53685
Female	2005	UKG3	-2.51353
Female	2019	UKG3	-0.187861
Female	1993	UKH1	-1.88051
Female	2005	UKH1	-2.60896
Female	2019	UKH1	-0.287146
Female	1993	UKH2	-1.67207
Female	2005	UKH2	-2.35581
Female	2019	UKH2	-1.01485
Female	1993	UKH3	-1.42801
Female	2005	UKH3	-2.67438
Female	2019	UKH3	-0.255686
Female	1993	UKI3	-2.80105
Female	2005	UKI3	-3.06046
Female	2019	UKI3	-1.99629
Female	1993	UKI4	-1.05059
Female	2005	UKI4	-3.03574
Female	2019	UKI4	-1.691
Female	1993	UKI5	-1.06737
Female	2005	UKI5	-2.92355
Female	2019	UKI5	-0.78223
Female	1993	UKI6	-0.695923
Female	2005	UKI6	-3.0388
Female	2019	UKI6	-1.21505
Female	1993	UKI7	-1.3381
Female	2005	UKI7	-3.16814
Female	2019	UKI7	-1.7604
Female	1993	UKJ1	-1.45907
Female	2005	UKJ1	-3.09116
Female	2019	UKJ1	-1.19209
Female	1993	UKJ2	-1.96591
Female	2005	UKJ2	-2.40965
Female	2019	UKJ2	-1.23236
Female	1993	UKJ3	-1.43687
Female	2005	UKJ3	-2.92742
Female	2019	UKJ3	-0.443952
Female	1993	UKJ4	-1.93795
Female	2005	UKJ4	-2.50481
Female	2019	UKJ4	-0.271677
Female	1993	UKK1	-1.60844
Female	2005	UKK1	-2.6796
Female	2019	UKK1	-0.767438
Female	1993	UKK2	-1.94054
Female	2005	UKK2	-2.32744
Female	2019	UKK2	-1.19785
Female	1993	UKK3	-1.99437
Female	2005	UKK3	-2.23726
Female	2019	UKK3	-0.759593
Female	1993	UKK4	-1.70313
Female	2005	UKK4	-2.43396
Female	2019	UKK4	-0.573407
Female	1993	UKL1	-1.16268
Female	2005	UKL1	-2.55965
Female	2019	UKL1	0.13338
Female	1993	UKL2	-1.62461
Female	2005	UKL2	-2.44007
Female	2019	UKL2	-0.597847
Female	1993	FR101	-1.44269
Female	2005	FR101	-2.07205
Female	2019	FR101	-0.448175
Female	1993	FR102	-1.46891
Female	2005	FR102	-2.0421
Female	2019	FR102	-0.113067
Female	1993	FR103	-1.58781
Female	2005	FR103	-2.21478
Female	2019	FR103	0.0656444
Female	1993	FR104	-1.26861
Female	2005	FR104	-2.40982
Female	2019	FR104	0.275664
Female	1993	FR105	-1.24211
Female	2005	FR105	-2.03439
Female	2019	FR105	-0.286903
Female	1993	FR106	-1.38553
Female	2005	FR106	-1.97439
Female	2019	FR106	-0.242071
Female	1993	FR107	-1.12814
Female	2005	FR107	-2.42954
Female	2019	FR107	-0.17071
Female	1993	FR108	-1.10819
Female	2005	FR108	-1.51536
Female	2019	FR108	-0.501553
Female	1993	FRB01	-1.39509
Female	2005	FRB01	-1.55532
Female	2019	FRB01	0.769621
Female	1993	FRB02	-1.53265
Female	2005	FRB02	-1.41991
Female	2019	FRB02	0.0850239
Female	1993	FRB03	-1.01099
Female	2005	FRB03	-0.747464
Female	2019	FRB03	-0.278574
Female	1993	FRB04	-1.42325
Female	2005	FRB04	-1.48131
Female	2019	FRB04	0.224189
Female	1993	FRB05	-0.667225
Female	2005	FRB05	-1.01864
Female	2019	FRB05	-5.66721e-06
Female	1993	FRB06	-0.829166
Female	2005	FRB06	-1.72246
Female	2019	FRB06	0.565718
Female	1993	FRC11	-1.03037
Female	2005	FRC11	-1.73006
Female	2019	FRC11	-0.557618
Female	1993	FRC12	-1.26143
Female	2005	FRC12	-1.12705
Female	2019	FRC12	0.180401
Female	1993	FRC13	-1.59246
Female	2005	FRC13	-1.62192
Female	2019	FRC13	-0.400971
Female	1993	FRC14	-0.668095
Female	2005	FRC14	-1.48029
Female	2019	FRC14	0.3184
Female	1993	FRC21	-1.33459
Female	2005	FRC21	-1.76675
Female	2019	FRC21	-0.0449877
Female	1993	FRC22	-1.45681
Female	2005	FRC22	-1.28711
Female	2019	FRC22	-0.563067
Female	1993	FRC23	-1.64074
Female	2005	FRC23	-1.72662
Female	2019	FRC23	-0.19922
Female	1993	FRC24	-0.961988
Female	2005	FRC24	-1.06283
Female	2019	FRC24	-0.896537
Female	1993	FRD11	-1.63592
Female	2005	FRD11	-1.41421
Female	2019	FRD11	0.37548
Female	1993	FRD12	-1.70243
Female	2005	FRD12	-1.57134
Female	2019	FRD12	-0.181594
Female	1993	FRD13	-1.97947
Female	2005	FRD13	-1.5901
Female	2019	FRD13	-0.178969
Female	1993	FRD21	-1.14797
Female	2005	FRD21	-1.61448
Female	2019	FRD21	-0.0622997
Female	1993	FRD22	-1.51161
Female	2005	FRD22	-1.62155
Female	2019	FRD22	0.112915
Female	1993	FRE11	-1.14626
Female	2005	FRE11	-1.9482
Female	2019	FRE11	-0.469354
Female	1993	FRE12	-1.15565
Female	2005	FRE12	-1.69929
Female	2019	FRE12	-0.263386
Female	1993	FRE21	-0.587517
Female	2005	FRE21	-1.53837
Female	2019	FRE21	0.594026
Female	1993	FRE22	-2.06418
Female	2005	FRE22	-1.48924
Female	2019	FRE22	-0.227099
Female	1993	FRE23	-1.18052
Female	2005	FRE23	-1.33513
Female	2019	FRE23	-0.0810725
Female	1993	FRF11	-2.22318
Female	2005	FRF11	-2.12878
Female	2019	FRF11	-0.249939
Female	1993	FRF12	-1.26611
Female	2005	FRF12	-2.61116
Female	2019	FRF12	-0.018888
Female	1993	FRF21	-1.25468
Female	2005	FRF21	-1.353
Female	2019	FRF21	-0.060866
Female	1993	FRF22	-1.82199
Female	2005	FRF22	-1.2539
Female	2019	FRF22	0.366346
Female	1993	FRF23	-1.58994
Female	2005	FRF23	-1.337
Female	2019	FRF23	-0.295281
Female	1993	FRF24	-1.2889
Female	2005	FRF24	-0.613955
Female	2019	FRF24	-0.220268
Female	1993	FRF31	-1.68618
Female	2005	FRF31	-1.68952
Female	2019	FRF31	-0.255992
Female	1993	FRF32	-1.08705
Female	2005	FRF32	-1.37514
Female	2019	FRF32	-0.589256
Female	1993	FRF33	-1.81648
Female	2005	FRF33	-2.22691
Female	2019	FRF33	1.08202
Female	1993	FRF34	-1.52378
Female	2005	FRF34	-1.36276
Female	2019	FRF34	-0.688944
Female	1993	FRG01	-1.87637
Female	2005	FRG01	-2.05305
Female	2019	FRG01	0.25065
Female	1993	FRG02	-0.662603
Female	2005	FRG02	-2.23006
Female	2019	FRG02	-0.237269
Female	1993	FRG03	-1.92926
Female	2005	FRG03	-1.43246
Female	2019	FRG03	-0.0947829
Female	1993	FRG04	-1.8548
Female	2005	FRG04	-1.29894
Female	2019	FRG04	0.233538
Female	1993	FRG05	-1.32481
Female	2005	FRG05	-1.41596
Female	2019	FRG05	0.0264936
Female	1993	FRH01	-1.35062
Female	2005	FRH01	-1.59903
Female	2019	FRH01	0.400253
Female	1993	FRH02	-1.69263
Female	2005	FRH02	-1.56314
Female	2019	FRH02	0.0312425
Female	1993	FRH03	-1.6153
Female	2005	FRH03	-2.31566
Female	2019	FRH03	-0.26992
Female	1993	FRH04	-2.27373
Female	2005	FRH04	-1.68736
Female	2019	FRH04	-0.349137
Female	1993	FRI11	-1.64302
Female	2005	FRI11	-1.41797
Female	2019	FRI11	0.408403
Female	1993	FRI12	-1.05631
Female	2005	FRI12	-1.80163
Female	2019	FRI12	0.337146
Female	1993	FRI13	-1.95168
Female	2005	FRI13	-1.57824
Female	2019	FRI13	0.356019
Female	1993	FRI14	-1.80564
Female	2005	FRI14	-1.27274
Female	2019	FRI14	0.969575
Female	1993	FRI15	-1.94174
Female	2005	FRI15	-1.29624
Female	2019	FRI15	-0.032511
Female	1993	FRI21	-2.04247
Female	2005	FRI21	-1.22348
Female	2019	FRI21	-0.40232
Female	1993	FRI22	-1.78963
Female	2005	FRI22	-1.00085
Female	2019	FRI22	-0.184178
Female	1993	FRI23	-1.62683
Female	2005	FRI23	-1.69151
Female	2019	FRI23	-0.65731
Female	1993	FRI31	-1.55294
Female	2005	FRI31	-1.32856
Female	2019	FRI31	0.907458
Female	1993	FRI32	-1.69283
Female	2005	FRI32	-1.09758
Female	2019	FRI32	0.158021
Female	1993	FRI33	-2.09943
Female	2005	FRI33	-1.64782
Female	2019	FRI33	0.57346
Female	1993	FRI34	-1.49894
Female	2005	FRI34	-1.17136
Female	2019	FRI34	-0.745394
Female	1993	FRJ11	-1.0498
Female	2005	FRJ11	-0.934543
Female	2019	FRJ11	0.570588
Female	1993	FRJ12	-1.3695
Female	2005	FRJ12	-1.83061
Female	2019	FRJ12	0.267382
Female	1993	FRJ13	-1.43135
Female	2005	FRJ13	-1.74186
Female	2019	FRJ13	0.878585
Female	1993	FRJ14	-0.93256
Female	2005	FRJ14	-1.26868
Female	2019	FRJ14	-0.719147
Female	1993	FRJ15	-1.25286
Female	2005	FRJ15	-1.40922
Female	2019	FRJ15	1.05448
Female	1993	FRJ21	-1.18769
Female	2005	FRJ21	-1.68897
Female	2019	FRJ21	-0.270794
Female	1993	FRJ22	-0.998806
Female	2005	FRJ22	-1.62479
Female	2019	FRJ22	-1.07889
Female	1993	FRJ23	-1.0818
Female	2005	FRJ23	-2.29673
Female	2019	FRJ23	0.389389
Female	1993	FRJ24	-1.33951
Female	2005	FRJ24	-1.11048
Female	2019	FRJ24	-0.427201
Female	1993	FRJ25	-1.996
Female	2005	FRJ25	-1.44217
Female	2019	FRJ25	0.0124573
Female	1993	FRJ26	-1.81111
Female	2005	FRJ26	-1.26267
Female	2019	FRJ26	0.356614
Female	1993	FRJ27	-2.23036
Female	2005	FRJ27	-1.38591
Female	2019	FRJ27	0.626219
Female	1993	FRJ28	-0.0637216
Female	2005	FRJ28	-1.15325
Female	2019	FRJ28	0.0889728
Female	1993	FRK11	-1.37083
Female	2005	FRK11	-1.41912
Female	2019	FRK11	-0.417098
Female	1993	FRK12	-1.721
Female	2005	FRK12	-1.4886
Female	2019	FRK12	0.122113
Female	1993	FRK13	-1.8394
Female	2005	FRK13	-1.93522
Female	2019	FRK13	-1.04455
Female	1993	FRK14	-1.62436
Female	2005	FRK14	-1.96184
Female	2019	FRK14	-0.312885
Female	1993	FRK21	-1.78845
Female	2005	FRK21	-2.17375
Female	2019	FRK21	0.0918006
Female	1993	FRK22	-1.99929
Female	2005	FRK22	-1.37329
Female	2019	FRK22	0.405266
Female	1993	FRK23	-1.59447
Female	2005	FRK23	-1.78823
Female	2019	FRK23	0.386865
Female	1993	FRK24	-2.30323
Female	2005	FRK24	-2.09334
Female	2019	FRK24	-0.0408894
Female	1993	FRK25	-1.99514
Female	2005	FRK25	-2.01356
Female	2019	FRK25	0.370992
Female	1993	FRK26	-1.32385
Female	2005	FRK26	-2.25204
Female	2019	FRK26	-0.571339
Female	1993	FRK27	-1.88579
Female	2005	FRK27	-1.85026
Female	2019	FRK27	-0.534685
Female	1993	FRK28	-1.89547
Female	2005	FRK28	-2.08086
Female	2019	FRK28	-0.426372
Female	1993	FRL01	-1.90881
Female	2005	FRL01	-1.26428
Female	2019	FRL01	0.3991
Female	1993	FRL02	-1.61947
Female	2005	FRL02	-1.53831
Female	2019	FRL02	-0.778253
Female	1993	FRL03	-1.34404
Female	2005	FRL03	-1.69153
Female	2019	FRL03	0.906314
Female	1993	FRL04	-1.69169
Female	2005	FRL04	-2.14351
Female	2019	FRL04	0.396044
Female	1993	FRL05	-1.89612
Female	2005	FRL05	-1.90235
Female	2019	FRL05	0.779405
Female	1993	FRL06	-1.98164
Female	2005	FRL06	-1.47156
Female	2019	FRL06	0.470689
Female	1993	FRM01	-2.61594
Female	2005	FRM01	-2.05158
Female	2019	FRM01	-0.84569
Female	1993	Nat	-1.18607
Female	2005	Nat	-2.08371
Female	2019	Nat	0.208076
Female	1993	IE	-1.42216
Female	2005	IE	-3.37563
Female	2019	IE	-1.93399
Female	1993	Nat	-1.42216
Female	2005	Nat	-3.37563
Female	2019	Nat	-1.93399
Female	1993	IT001	-2.13199
Female	2005	IT001	-2.56954
Female	2019	IT001	-0.698979
Female	1993	IT002	-1.75595
Female	2005	IT002	-2.16195
Female	2019	IT002	-0.803438
Female	1993	IT003	-2.45567
Female	2005	IT003	-2.35632
Female	2019	IT003	-0.478622
Female	1993	IT004	-2.0422
Female	2005	IT004	-2.52633
Female	2019	IT004	-0.76575
Female	1993	IT005	-2.31474
Female	2005	IT005	-1.83424
Female	2019	IT005	0.0624179
Female	1993	IT006	-1.63289
Female	2005	IT006	-1.9362
Female	2019	IT006	-0.798786
Female	1993	IT007	-1.5503
Female	2005	IT007	-2.05877
Female	2019	IT007	-1.6334
Female	1993	IT008	-1.68785
Female	2005	IT008	-2.23395
Female	2019	IT008	-1.24593
Female	1993	IT009	-2.08988
Female	2005	IT009	-2.19968
Female	2019	IT009	-0.800203
Female	1993	IT010	-2.20359
Female	2005	IT010	-2.01622
Female	2019	IT010	-0.193385
Female	1993	IT011	-2.33831
Female	2005	IT011	-1.48894
Female	2019	IT011	-1.61332
Female	1993	IT012	-2.3786
Female	2005	IT012	-2.45855
Female	2019	IT012	-0.467442
Female	1993	IT013	-2.63569
Female	2005	IT013	-2.6936
Female	2019	IT013	-0.207959
Female	1993	IT014	-2.33261
Female	2005	IT014	-1.88776
Female	2019	IT014	-0.965469
Female	1993	IT015	-2.23685
Female	2005	IT015	-2.70416
Female	2019	IT015	-0.783952
Female	1993	IT016	-3.05939
Female	2005	IT016	-2.47435
Female	2019	IT016	-2.04633
Female	1993	IT017	-2.43103
Female	2005	IT017	-2.40225
Female	2019	IT017	-1.50477
Female	1993	IT018	-2.58311
Female	2005	IT018	-2.22068
Female	2019	IT018	-1.28581
Female	1993	IT019	-2.18524
Female	2005	IT019	-2.45679
Female	2019	IT019	-0.913785
Female	1993	IT020	-2.66991
Female	2005	IT020	-1.50733
Female	2019	IT020	-1.07778
Female	1993	IT021	-2.90185
Female	2005	IT021	-2.41367
Female	2019	IT021	-0.991578
Female	1993	IT022	-2.9603
Female	2005	IT022	-2.31538
Female	2019	IT022	-2.05557
Female	1993	IT023	-2.70016
Female	2005	IT023	-2.48348
Female	2019	IT023	-0.765964
Female	1993	IT024	-3.18322
Female	2005	IT024	-2.66439
Female	2019	IT024	-1.13876
Female	1993	IT025	-1.9476
Female	2005	IT025	-2.07083
Female	2019	IT025	-1.71287
Female	1993	IT026	-2.89626
Female	2005	IT026	-2.32393
Female	2019	IT026	-0.994499
Female	1993	IT027	-2.68605
Female	2005	IT027	-2.11305
Female	2019	IT027	-1.08495
Female	1993	IT028	-2.47061
Female	2005	IT028	-2.45561
Female	2019	IT028	-1.26651
Female	1993	IT029	-2.06905
Female	2005	IT029	-1.68347
Female	2019	IT029	-0.708002
Female	1993	IT030	-2.11836
Female	2005	IT030	-2.36938
Female	2019	IT030	-2.05508
Female	1993	IT031	-2.39416
Female	2005	IT031	-2.09712
Female	2019	IT031	-0.725891
Female	1993	IT032	-2.14508
Female	2005	IT032	-2.11115
Female	2019	IT032	-1.83171
Female	1993	IT033	-2.08746
Female	2005	IT033	-2.2394
Female	2019	IT033	-1.24228
Female	1993	IT034	-2.55402
Female	2005	IT034	-1.77349
Female	2019	IT034	-1.84454
Female	1993	IT035	-2.19934
Female	2005	IT035	-1.67898
Female	2019	IT035	-0.993183
Female	1993	IT036	-2.32304
Female	2005	IT036	-2.24755
Female	2019	IT036	-0.83691
Female	1993	IT037	-2.47421
Female	2005	IT037	-1.83477
Female	2019	IT037	-1.17365
Female	1993	IT038	-2.74195
Female	2005	IT038	-1.52758
Female	2019	IT038	-0.324047
Female	1993	IT039	-1.22185
Female	2005	IT039	-1.77086
Female	2019	IT039	0.115572
Female	1993	IT040	-2.7398
Female	2005	IT040	-1.69145
Female	2019	IT040	-0.769338
Female	1993	IT041	-1.48557
Female	2005	IT041	-2.0083
Female	2019	IT041	-0.72534
Female	1993	IT042	-2.17701
Female	2005	IT042	-1.50334
Female	2019	IT042	-1.23126
Female	1993	IT043	-2.22587
Female	2005	IT043	-1.81228
Female	2019	IT043	-0.794337
Female	1993	IT044	-2.69299
Female	2005	IT044	-1.81651
Female	2019	IT044	-0.743191
Female	1993	IT045	-1.71226
Female	2005	IT045	-1.95804
Female	2019	IT045	-0.79678
Female	1993	IT046	-2.57275
Female	2005	IT046	-1.94171
Female	2019	IT046	-0.499314
Female	1993	IT047	-2.8568
Female	2005	IT047	-1.75149
Female	2019	IT047	-0.819336
Female	1993	IT048	-2.55224
Female	2005	IT048	-1.93648
Female	2019	IT048	-0.683649
Female	1993	IT049	-2.92052
Female	2005	IT049	-2.36933
Female	2019	IT049	-0.21384
Female	1993	IT050	-2.77739
Female	2005	IT050	-1.89226
Female	2019	IT050	-0.901391
Female	1993	IT051	-2.45955
Female	2005	IT051	-1.9388
Female	2019	IT051	-0.316664
Female	1993	IT052	-2.25778
Female	2005	IT052	-2.15656
Female	2019	IT052	-1.20771
Female	1993	IT053	-2.10707
Female	2005	IT053	-1.72098
Female	2019	IT053	-1.10857
Female	1993	IT054	-2.5909
Female	2005	IT054	-2.0299
Female	2019	IT054	-1.00917
Female	1993	IT055	-2.71746
Female	2005	IT055	-2.0965
Female	2019	IT055	-1.27004
Female	1993	IT056	-1.30126
Female	2005	IT056	-1.80569
Female	2019	IT056	-0.299091
Female	1993	IT057	-2.25741
Female	2005	IT057	-1.71846
Female	2019	IT057	-0.369008
Female	1993	IT058	-2.55485
Female	2005	IT058	-2.2317
Female	2019	IT058	-1.10317
Female	1993	IT059	-2.08049
Female	2005	IT059	-2.19038
Female	2019	IT059	0.10859
Female	1993	IT060	-2.11632
Female	2005	IT060	-1.72312
Female	2019	IT060	-0.174645
Female	1993	IT061	-2.63967
Female	2005	IT061	-2.07911
Female	2019	IT061	-1.42326
Female	1993	IT062	-2.05081
Female	2005	IT062	-1.80915
Female	2019	IT062	-0.292865
Female	1993	IT063	-2.12427
Female	2005	IT063	-2.72382
Female	2019	IT063	-0.900237
Female	1993	IT064	-1.53393
Female	2005	IT064	-1.78692
Female	2019	IT064	-0.770838
Female	1993	IT065	-1.75524
Female	2005	IT065	-2.15167
Female	2019	IT065	-0.366717
Female	1993	IT066	-2.72548
Female	2005	IT066	-2.0908
Female	2019	IT066	-0.815326
Female	1993	IT067	-2.96162
Female	2005	IT067	-1.6124
Female	2019	IT067	-0.31969
Female	1993	IT068	-2.72304
Female	2005	IT068	-2.10036
Female	2019	IT068	-0.583578
Female	1993	IT069	-2.37097
Female	2005	IT069	-2.38187
Female	2019	IT069	-0.21012
Female	1993	IT070	-2.45029
Female	2005	IT070	-2.3404
Female	2019	IT070	-1.48887
Female	1993	IT073	-2.39513
Female	2005	IT073	-2.83447
Female	2019	IT073	-0.348343
Female	1993	IT074	-3.09465
Female	2005	IT074	-2.21364
Female	2019	IT074	-0.171988
Female	1993	IT075	-2.73125
Female	2005	IT075	-2.26159
Female	2019	IT075	-0.440924
Female	1993	IT076	-2.5872
Female	2005	IT076	-2.16601
Female	2019	IT076	-0.862409
Female	1993	IT077	-2.65032
Female	2005	IT077	-2.2191
Female	2019	IT077	-0.837973
Female	1993	IT078	-2.84275
Female	2005	IT078	-2.01688
Female	2019	IT078	-0.882916
Female	1993	IT079	-1.84917
Female	2005	IT079	-2.28721
Female	2019	IT079	-0.546746
Female	1993	IT080	-1.93491
Female	2005	IT080	-2.14524
Female	2019	IT080	-0.710002
Female	1993	IT081	-2.90353
Female	2005	IT081	-1.65555
Female	2019	IT081	-0.13188
Female	1993	IT082	-2.24057
Female	2005	IT082	-2.06831
Female	2019	IT082	-0.591861
Female	1993	IT083	-2.87407
Female	2005	IT083	-1.71815
Female	2019	IT083	-0.654357
Female	1993	IT084	-1.92146
Female	2005	IT084	-2.24922
Female	2019	IT084	-0.817941
Female	1993	IT085	-2.35243
Female	2005	IT085	-1.92062
Female	2019	IT085	-1.0485
Female	1993	IT086	-2.81549
Female	2005	IT086	-1.94649
Female	2019	IT086	-0.654881
Female	1993	IT087	-2.2826
Female	2005	IT087	-2.66353
Female	2019	IT087	-0.0937017
Female	1993	IT088	-2.37334
Female	2005	IT088	-2.05567
Female	2019	IT088	-1.53282
Female	1993	IT089	-2.39234
Female	2005	IT089	-1.96404
Female	2019	IT089	-1.40035
Female	1993	IT090	-2.62228
Female	2005	IT090	-2.15715
Female	2019	IT090	-0.75723
Female	1993	IT093	-2.72139
Female	2005	IT093	-2.28972
Female	2019	IT093	-1.48405
Female	1993	IT094	-1.99341
Female	2005	IT094	-1.88135
Female	2019	IT094	-1.04744
Female	1993	IT112	-2.58829
Female	2005	IT112	-2.20675
Female	2019	IT112	-0.6411
Female	1993	IT113	-2.13037
Female	2005	IT113	-2.57894
Female	2019	IT113	-0.835043
Female	1993	Nat	-2.13374
Female	2005	Nat	-2.45276
Female	2019	Nat	-1.42968
Female	1993	LU	-1.80706
Female	2005	LU	-2.09183
Female	2019	LU	-1.29848
Female	1993	Nat	-1.80706
Female	2005	Nat	-2.09183
Female	2019	Nat	-1.29848
Female	1993	Nat	-1.75323
Female	2005	Nat	-2.27609
Female	2019	Nat	-0.370981
Female	1993	UKM	-1.73857
Female	2005	UKM	-2.24049
Female	2019	UKM	-0.26691
Female	1993	UKN	-2.13728
Female	2005	UKN	-2.36274
Female	2019	UKN	-0.663503
Female	1993	Nat	-0.328032
Female	2005	Nat	-2.39011
Female	2019	Nat	-0.917115
Female	1993	NL11	-0.134039
Female	2005	NL11	-1.35532
Female	2019	NL11	-0.253502
Female	1993	NL12	-0.359821
Female	2005	NL12	-1.61521
Female	2019	NL12	-0.408509
Female	1993	NL13	-0.506856
Female	2005	NL13	-1.54584
Female	2019	NL13	0.167038
Female	1993	NL21	-0.682059
Female	2005	NL21	-2.03391
Female	2019	NL21	-0.405106
Female	1993	NL22	-0.48166
Female	2005	NL22	-1.96705
Female	2019	NL22	-0.160399
Female	1993	NL23	-0.99382
Female	2005	NL23	-1.67656
Female	2019	NL23	-0.569415
Female	1993	NL31	-0.395104
Female	2005	NL31	-1.86779
Female	2019	NL31	-0.551823
Female	1993	NL32	-0.330409
Female	2005	NL32	-2.14194
Female	2019	NL32	-0.651593
Female	1993	NL33	-0.0571405
Female	2005	NL33	-1.92452
Female	2019	NL33	-0.73345
Female	1993	NL34	-1.18427
Female	2005	NL34	-1.24481
Female	2019	NL34	-0.179609
Female	1993	NL41	-0.802728
Female	2005	NL41	-2.04698
Female	2019	NL41	-0.752229
Female	1993	NL42	-0.98142
Female	2005	NL42	-1.82973
Female	2019	NL42	-0.685465
Female	1993	Nat	-2.23575
Female	2005	Nat	-3.5207
Female	2019	Nat	-1.61819
Female	1993	PT11	-3.61455
Female	2005	PT11	-3.85683
Female	2019	PT11	-1.23699
Female	1993	PT15	-2.16953
Female	2005	PT15	-1.98303
Female	2019	PT15	1.193
Female	1993	PT16	-2.2239
Female	2005	PT16	-3.15484
Female	2019	PT16	-1.63745
Female	1993	PT17	-2.65952
Female	2005	PT17	-3.67929
Female	2019	PT17	-2.30397
Female	1993	PT18	-0.926666
Female	2005	PT18	-3.00193
Female	2019	PT18	-1.32352
Female	1993	PT20	-1.46729
Female	2005	PT20	-2.47537
Female	2019	PT20	-1.84455
Female	1993	PT30	-0.504918
Female	2005	PT30	-2.79826
Female	2019	PT30	-1.90437
Male	1993	AT11	-1.73569
Male	2005	AT11	-2.58365
Male	2019	AT11	-0.596232
Male	1993	AT12	-1.92828
Male	2005	AT12	-2.35456
Male	2019	AT12	-0.851517
Male	1993	AT13	-2.07411
Male	2005	AT13	-1.63854
Male	2019	AT13	-1.33316
Male	1993	AT21	-2.04717
Male	2005	AT21	-2.07859
Male	2019	AT21	-0.564496
Male	1993	AT22	-1.88969
Male	2005	AT22	-2.29751
Male	2019	AT22	-0.577316
Male	1993	AT31	-1.50827
Male	2005	AT31	-2.46179
Male	2019	AT31	-1.26873
Male	1993	AT32	-1.67447
Male	2005	AT32	-2.28875
Male	2019	AT32	-0.898697
Male	1993	AT33	-2.65826
Male	2005	AT33	-2.172
Male	2019	AT33	-0.818869
Male	1993	AT34	-2.40906
Male	2005	AT34	-2.16768
Male	2019	AT34	-1.4956
Male	1993	Nat	-1.54212
Male	2005	Nat	-2.26884
Male	2019	Nat	-1.23649
Male	1993	BE10	-1.12442
Male	2005	BE10	-1.55472
Male	2019	BE10	-1.4885
Male	1993	BE21	-1.57574
Male	2005	BE21	-2.36296
Male	2019	BE21	-2.56038
Male	1993	BE22	-2.57668
Male	2005	BE22	-2.68874
Male	2019	BE22	-2.2874
Male	1993	BE23	-1.49557
Male	2005	BE23	-2.14424
Male	2019	BE23	-2.46432
Male	1993	BE24	-1.73418
Male	2005	BE24	-2.31625
Male	2019	BE24	-1.59993
Male	1993	BE25	-1.55071
Male	2005	BE25	-2.24601
Male	2019	BE25	-1.2687
Male	1993	BE31	-1.73438
Male	2005	BE31	-2.12199
Male	2019	BE31	-1.37477
Male	1993	BE32	-1.29457
Male	2005	BE32	-1.55309
Male	2019	BE32	-1.36168
Male	1993	BE33	-1.3092
Male	2005	BE33	-1.74768
Male	2019	BE33	-1.42655
Male	1993	BE34	-1.72169
Male	2005	BE34	-1.53174
Male	2019	BE34	-0.878198
Male	1993	BE35	-1.66407
Male	2005	BE35	-1.77688
Male	2019	BE35	-0.871539
Male	1993	Nat	-1.36983
Male	2005	Nat	-2.23075
Male	2019	Nat	-2.14275
Male	1993	CH011	-2.36023
Male	2005	CH011	-2.19448
Male	2019	CH011	-1.79529
Male	1993	CH012	-1.95906
Male	2005	CH012	-2.54273
Male	2019	CH012	-1.85968
Male	1993	CH013	-2.59854
Male	2005	CH013	-1.87913
Male	2019	CH013	-0.868589
Male	1993	CH021	-2.19915
Male	2005	CH021	-2.42699
Male	2019	CH021	-1.47515
Male	1993	CH022	-2.16173
Male	2005	CH022	-2.86735
Male	2019	CH022	-2.23846
Male	1993	CH023	-1.70675
Male	2005	CH023	-2.38456
Male	2019	CH023	-2.13188
Male	1993	CH024	-2.69961
Male	2005	CH024	-2.14894
Male	2019	CH024	-1.47036
Male	1993	CH025	-1.72162
Male	2005	CH025	-1.87714
Male	2019	CH025	-1.48917
Male	1993	CH031	-2.23251
Male	2005	CH031	-2.17832
Male	2019	CH031	-2.07885
Male	1993	CH032	-2.62161
Male	2005	CH032	-2.32155
Male	2019	CH032	-1.63703
Male	1993	CH033	-2.79409
Male	2005	CH033	-2.7856
Male	2019	CH033	-2.09675
Male	1993	CH040	-2.01182
Male	2005	CH040	-2.97694
Male	2019	CH040	-1.03301
Male	1993	CH051	-1.90973
Male	2005	CH051	-2.2839
Male	2019	CH051	-1.90226
Male	1993	CH052	-2.73024
Male	2005	CH052	-2.35236
Male	2019	CH052	-1.47654
Male	1993	CH053	-2.52317
Male	2005	CH053	-2.06942
Male	2019	CH053	-1.38232
Male	1993	CH054	-1.76834
Male	2005	CH054	-2.32923
Male	2019	CH054	-2.95325
Male	1993	CH055	-2.5425
Male	2005	CH055	-2.37217
Male	2019	CH055	-1.59819
Male	1993	CH056	-1.99105
Male	2005	CH056	-2.33552
Male	2019	CH056	-2.3467
Male	1993	CH057	-2.48544
Male	2005	CH057	-2.45717
Male	2019	CH057	-2.41227
Male	1993	CH061	-2.76908
Male	2005	CH061	-2.71379
Male	2019	CH061	-1.68426
Male	1993	CH062	-2.08361
Male	2005	CH062	-1.96563
Male	2019	CH062	-1.82168
Male	1993	CH063	-2.8386
Male	2005	CH063	-2.77307
Male	2019	CH063	-1.73557
Male	1993	CH064	-1.90727
Male	2005	CH064	-2.16926
Male	2019	CH064	-2.78157
Male	1993	CH065	-2.99244
Male	2005	CH065	-2.44473
Male	2019	CH065	-2.36166
Male	1993	CH066	-1.92509
Male	2005	CH066	-3.0176
Male	2019	CH066	-2.69282
Male	1993	CH070	-2.29321
Male	2005	CH070	-2.82077
Male	2019	CH070	-2.21113
Male	1993	Nat	-2.2425
Male	2005	Nat	-2.7408
Male	2019	Nat	-1.85702
Male	1993	DE1001	-1.5245
Male	2005	DE1001	-1.95787
Male	2019	DE1001	0.0179157
Male	1993	DE101	-1.13586
Male	2005	DE101	-2.06243
Male	2019	DE101	0.325013
Male	1993	DE102	-1.29931
Male	2005	DE102	-2.00043
Male	2019	DE102	0.505598
Male	1993	DE103	-1.46305
Male	2005	DE103	-1.78904
Male	2019	DE103	0.341928
Male	1993	DE104	-1.24812
Male	2005	DE104	-2.41681
Male	2019	DE104	0.351211
Male	1993	DE105	-1.4178
Male	2005	DE105	-1.53943
Male	2019	DE105	-0.324515
Male	1993	DE1101	-2.55979
Male	2005	DE1101	-2.25391
Male	2019	DE1101	-0.427841
Male	1993	DE1201	-2.9285
Male	2005	DE1201	-2.81099
Male	2019	DE1201	-0.110993
Male	1993	DE1202	-2.54614
Male	2005	DE1202	-2.74062
Male	2019	DE1202	0.744955
Male	1993	DE1203	-3.47516
Male	2005	DE1203	-2.80602
Male	2019	DE1203	0.384898
Male	1993	DE1204	-3.23657
Male	2005	DE1204	-2.66644
Male	2019	DE1204	-0.0565182
Male	1993	DE1205	-3.02161
Male	2005	DE1205	-2.58753
Male	2019	DE1205	0.144364
Male	1993	DE1301	-2.62027
Male	2005	DE1301	-2.5289
Male	2019	DE1301	0.140396
Male	1993	DE1302	-3.51189
Male	2005	DE1302	-2.29021
Male	2019	DE1302	0.330294
Male	1993	DE1303	-2.52246
Male	2005	DE1303	-2.35657
Male	2019	DE1303	0.786006
Male	1993	DE1304	-2.83776
Male	2005	DE1304	-2.49871
Male	2019	DE1304	-0.0716598
Male	1993	DE1401	-3.36072
Male	2005	DE1401	-2.28314
Male	2019	DE1401	0.636109
Male	1993	DE1402	-3.30543
Male	2005	DE1402	-2.11508
Male	2019	DE1402	-0.145357
Male	1993	DE1403	-2.32471
Male	2005	DE1403	-2.49741
Male	2019	DE1403	0.574108
Male	1993	DE1404	-3.18159
Male	2005	DE1404	-2.38557
Male	2019	DE1404	0.939579
Male	1993	DE1501	-2.47218
Male	2005	DE1501	-1.95861
Male	2019	DE1501	-0.133918
Male	1993	DE1502	-2.80661
Male	2005	DE1502	-2.06651
Male	2019	DE1502	0.16042
Male	1993	DE1503	-2.62988
Male	2005	DE1503	-2.46739
Male	2019	DE1503	0.883553
Male	1993	DE1504	-2.77973
Male	2005	DE1504	-1.9074
Male	2019	DE1504	0.586034
Male	1993	DE1601	-2.62084
Male	2005	DE1601	-2.44536
Male	2019	DE1601	0.316857
Male	1993	DE1602	-2.25958
Male	2005	DE1602	-2.51754
Male	2019	DE1602	0.0957778
Male	1993	DE1603	-2.46448
Male	2005	DE1603	-2.61292
Male	2019	DE1603	0.142678
Male	1993	DE1604	-2.91749
Male	2005	DE1604	-2.49604
Male	2019	DE1604	0.48757
Male	1993	DE201	-1.12599
Male	2005	DE201	-2.02757
Male	2019	DE201	0.0474204
Male	1993	DE301	-1.34035
Male	2005	DE301	-2.24397
Male	2019	DE301	0.54289
Male	1993	DE302	-1.94299
Male	2005	DE302	-2.32643
Male	2019	DE302	0.0399854
Male	1993	DE303	-1.49236
Male	2005	DE303	-1.63268
Male	2019	DE303	-0.155436
Male	1993	DE304	-1.86982
Male	2005	DE304	-2.12242
Male	2019	DE304	-0.704095
Male	1993	DE305	-1.67012
Male	2005	DE305	-1.78561
Male	2019	DE305	-0.447469
Male	1993	DE306	-1.72213
Male	2005	DE306	-2.22729
Male	2019	DE306	-0.372332
Male	1993	DE307	-1.8471
Male	2005	DE307	-2.17718
Male	2019	DE307	0.0106302
Male	1993	DE308	-1.57806
Male	2005	DE308	-1.97504
Male	2019	DE308	0.490596
Male	1993	DE309	-1.47238
Male	2005	DE309	-1.9264
Male	2019	DE309	-0.196108
Male	1993	DE310	-1.32281
Male	2005	DE310	-2.0235
Male	2019	DE310	-0.338261
Male	1993	DE311	-2.02824
Male	2005	DE311	-2.36018
Male	2019	DE311	-0.621557
Male	1993	DE312	-1.79644
Male	2005	DE312	-1.79294
Male	2019	DE312	-0.0771539
Male	1993	DE313	-1.28446
Male	2005	DE313	-1.85564
Male	2019	DE313	-0.331201
Male	1993	DE401	-1.41274
Male	2005	DE401	-1.94299
Male	2019	DE401	-0.118693
Male	1993	DE501	-1.51956
Male	2005	DE501	-2.56983
Male	2019	DE501	-0.00265609
Male	1993	DE502	-1.23664
Male	2005	DE502	-2.15201
Male	2019	DE502	-0.703921
Male	1993	DE503	-1.18815
Male	2005	DE503	-2.12512
Male	2019	DE503	-0.12653
Male	1993	DE504	-1.49562
Male	2005	DE504	-2.3829
Male	2019	DE504	0.244098
Male	1993	DE505	-2.27679
Male	2005	DE505	-2.63325
Male	2019	DE505	0.256032
Male	1993	DE506	-1.79908
Male	2005	DE506	-1.8938
Male	2019	DE506	-0.0666017
Male	1993	DE507	-1.18637
Male	2005	DE507	-2.19298
Male	2019	DE507	-0.21827
Male	1993	DE508	-1.44869
Male	2005	DE508	-2.36922
Male	2019	DE508	0.0535039
Male	1993	DE509	-1.4695
Male	2005	DE509	-1.90032
Male	2019	DE509	0.041919
Male	1993	DE510	-1.67291
Male	2005	DE510	-2.32983
Male	2019	DE510	-0.0281935
Male	1993	DE511	-1.9305
Male	2005	DE511	-2.07544
Male	2019	DE511	-0.988634
Male	1993	DE512	-1.91016
Male	2005	DE512	-2.45827
Male	2019	DE512	-0.533766
Male	1993	DE513	-1.11576
Male	2005	DE513	-1.93246
Male	2019	DE513	-0.980501
Male	1993	DE601	-1.37021
Male	2005	DE601	-2.27007
Male	2019	DE601	0.172399
Male	1993	DE602	-1.40001
Male	2005	DE602	-2.01883
Male	2019	DE602	-0.0577562
Male	1993	DE603	-1.54219
Male	2005	DE603	-2.02205
Male	2019	DE603	-0.949363
Male	1993	DE604	-1.88807
Male	2005	DE604	-2.72297
Male	2019	DE604	-0.0782598
Male	1993	DE605	-1.92926
Male	2005	DE605	-2.43738
Male	2019	DE605	-0.598164
Male	1993	DE701	-1.47349
Male	2005	DE701	-2.16633
Male	2019	DE701	-0.382016
Male	1993	DE702	-1.98242
Male	2005	DE702	-2.53439
Male	2019	DE702	-0.16383
Male	1993	DE703	-1.87086
Male	2005	DE703	-2.61144
Male	2019	DE703	0.551327
Male	1993	DE704	-1.36532
Male	2005	DE704	-2.39114
Male	2019	DE704	-0.429809
Male	1993	DE705	-1.46611
Male	2005	DE705	-2.20014
Male	2019	DE705	-0.76072
Male	1993	DE801	-2.00914
Male	2005	DE801	-2.61781
Male	2019	DE801	-0.26433
Male	1993	DE802	-1.53843
Male	2005	DE802	-2.44073
Male	2019	DE802	-0.542658
Male	1993	DE803	-1.99966
Male	2005	DE803	-2.18248
Male	2019	DE803	-0.308167
Male	1993	DE804	-1.93456
Male	2005	DE804	-2.50593
Male	2019	DE804	0.0799175
Male	1993	DE805	-2.03976
Male	2005	DE805	-2.86064
Male	2019	DE805	0.307022
Male	1993	DE806	-1.4518
Male	2005	DE806	-2.84463
Male	2019	DE806	-0.110863
Male	1993	DE807	-1.7664
Male	2005	DE807	-2.5203
Male	2019	DE807	0.0578522
Male	1993	DE808	-1.40599
Male	2005	DE808	-2.34886
Male	2019	DE808	-0.394509
Male	1993	DE809	-1.90053
Male	2005	DE809	-2.32573
Male	2019	DE809	-0.227091
Male	1993	DE810	-1.61525
Male	2005	DE810	-2.65796
Male	2019	DE810	0.277194
Male	1993	DE811	-2.25698
Male	2005	DE811	-2.75651
Male	2019	DE811	-0.24336
Male	1993	DE812	-1.71865
Male	2005	DE812	-2.77978
Male	2019	DE812	0.235031
Male	1993	DE901	-1.5807
Male	2005	DE901	-2.11115
Male	2019	DE901	-0.405729
Male	1993	DE902	-1.16033
Male	2005	DE902	-2.58188
Male	2019	DE902	-0.678771
Male	1993	DE903	-2.14779
Male	2005	DE903	-2.08589
Male	2019	DE903	-0.990724
Male	1993	DE904	-1.59706
Male	2005	DE904	-2.39413
Male	2019	DE904	-1.20585
Male	1993	DE905	-1.30829
Male	2005	DE905	-2.54536
Male	2019	DE905	-0.93502
Male	1993	DE906	-1.7071
Male	2005	DE906	-2.25097
Male	2019	DE906	-0.0703402
Male	1993	DE907	-1.4425
Male	2005	DE907	-2.31608
Male	2019	DE907	-1.15244
Male	1993	DE908	-1.51336
Male	2005	DE908	-2.31629
Male	2019	DE908	-0.863196
Male	1993	DE909	-1.78334
Male	2005	DE909	-2.59717
Male	2019	DE909	-0.683396
Male	1993	DE910	-1.81544
Male	2005	DE910	-2.64821
Male	2019	DE910	-0.0630882
Male	1993	DE911	-1.63464
Male	2005	DE911	-1.82326
Male	2019	DE911	-0.989141
Male	1993	DE912	-1.43433
Male	2005	DE912	-2.44245
Male	2019	DE912	-0.977007
Male	1993	DE913	-2.27854
Male	2005	DE913	-2.31131
Male	2019	DE913	-0.479021
Male	1993	DE914	-1.51709
Male	2005	DE914	-2.44558
Male	2019	DE914	-0.416722
Male	1993	DE915	-1.98798
Male	2005	DE915	-2.36497
Male	2019	DE915	-0.602468
Male	1993	DE916	-1.9515
Male	2005	DE916	-1.58254
Male	2019	DE916	-1.32275
Male	1993	DE917	-2.48747
Male	2005	DE917	-2.01842
Male	2019	DE917	-0.263595
Male	1993	DE918	-1.83082
Male	2005	DE918	-2.45641
Male	2019	DE918	-1.23701
Male	1993	Nat	0.785365
Male	2005	Nat	-2.64288
Male	2019	Nat	-1.04628
Male	1993	DK011	-0.879223
Male	2005	DK011	-2.06026
Male	2019	DK011	-2.69783
Male	1993	DK012	-1.35016
Male	2005	DK012	-2.24768
Male	2019	DK012	-1.62166
Male	1993	DK013	-1.69373
Male	2005	DK013	-2.68129
Male	2019	DK013	-1.71065
Male	1993	DK014	-2.26
Male	2005	DK014	-2.11181
Male	2019	DK014	-0.86805
Male	1993	DK021	-2.53159
Male	2005	DK021	-2.64202
Male	2019	DK021	-2.53949
Male	1993	DK022	-1.25684
Male	2005	DK022	-2.01858
Male	2019	DK022	-1.21183
Male	1993	DK031	-1.51211
Male	2005	DK031	-2.31064
Male	2019	DK031	-0.968582
Male	1993	DK032	-1.86962
Male	2005	DK032	-2.57539
Male	2019	DK032	-1.29038
Male	1993	DK041	-2.10969
Male	2005	DK041	-3.237
Male	2019	DK041	-0.907428
Male	1993	DK042	-1.87005
Male	2005	DK042	-2.39211
Male	2019	DK042	-0.855816
Male	1993	DK050	-1.57098
Male	2005	DK050	-2.41248
Male	2019	DK050	-1.26545
Male	1993	Nat	-1.09228
Male	2005	Nat	-2.27652
Male	2019	Nat	-0.793735
Male	1993	ES111	-1.78431
Male	2005	ES111	-1.75193
Male	2019	ES111	-0.873271
Male	1993	ES112	-0.546761
Male	2005	ES112	-1.16101
Male	2019	ES112	-0.873051
Male	1993	ES113	-1.08748
Male	2005	ES113	-1.18519
Male	2019	ES113	-0.712689
Male	1993	ES114	-1.71324
Male	2005	ES114	-1.92854
Male	2019	ES114	-0.901359
Male	1993	ES120	-1.46252
Male	2005	ES120	-1.88159
Male	2019	ES120	-1.08293
Male	1993	ES130	-1.4177
Male	2005	ES130	-1.95178
Male	2019	ES130	-1.05908
Male	1993	ES211	-1.2329
Male	2005	ES211	-2.03479
Male	2019	ES211	-1.43019
Male	1993	ES212	-1.47899
Male	2005	ES212	-2.32755
Male	2019	ES212	-1.6794
Male	1993	ES213	-1.4458
Male	2005	ES213	-2.10585
Male	2019	ES213	-1.37532
Male	1993	ES220	-1.24414
Male	2005	ES220	-2.34331
Male	2019	ES220	-1.46852
Male	1993	ES230	-1.61342
Male	2005	ES230	-1.50538
Male	2019	ES230	-1.58939
Male	1993	ES241	-0.257844
Male	2005	ES241	-1.38036
Male	2019	ES241	-0.987115
Male	1993	ES242	-0.879736
Male	2005	ES242	-0.961273
Male	2019	ES242	-0.950637
Male	1993	ES243	-0.740312
Male	2005	ES243	-1.70562
Male	2019	ES243	-1.76114
Male	1993	ES300	-2.08822
Male	2005	ES300	-2.73967
Male	2019	ES300	-3.01438
Male	1993	ES411	-0.10155
Male	2005	ES411	-1.44504
Male	2019	ES411	-1.23459
Male	1993	ES412	-1.26708
Male	2005	ES412	-1.38888
Male	2019	ES412	-1.4203
Male	1993	ES413	-0.815418
Male	2005	ES413	-1.49089
Male	2019	ES413	-1.28105
Male	1993	ES414	-1.04117
Male	2005	ES414	-1.75082
Male	2019	ES414	-1.30087
Male	1993	ES415	-0.758734
Male	2005	ES415	-2.10331
Male	2019	ES415	-1.14867
Male	1993	ES416	-0.531364
Male	2005	ES416	-1.3827
Male	2019	ES416	-1.82793
Male	1993	ES417	-1.03394
Male	2005	ES417	-1.10907
Male	2019	ES417	-0.328012
Male	1993	ES418	-1.41718
Male	2005	ES418	-2.23575
Male	2019	ES418	-1.1672
Male	1993	ES419	-1.53296
Male	2005	ES419	-1.25085
Male	2019	ES419	-0.158494
Male	1993	ES421	-2.08477
Male	2005	ES421	-1.70629
Male	2019	ES421	-0.579385
Male	1993	ES422	-1.89455
Male	2005	ES422	-1.60109
Male	2019	ES422	-0.964255
Male	1993	ES423	-1.72102
Male	2005	ES423	-0.919849
Male	2019	ES423	0.353986
Male	1993	ES424	-1.16666
Male	2005	ES424	-1.32004
Male	2019	ES424	-1.21817
Male	1993	ES425	-1.1839
Male	2005	ES425	-2.00362
Male	2019	ES425	-0.00322976
Male	1993	ES431	-1.23829
Male	2005	ES431	-1.82588
Male	2019	ES431	-1.04814
Male	1993	ES432	-0.811533
Male	2005	ES432	-1.5644
Male	2019	ES432	-1.34388
Male	1993	ES511	-1.51346
Male	2005	ES511	-2.36617
Male	2019	ES511	-0.967857
Male	1993	ES512	-1.69797
Male	2005	ES512	-1.92024
Male	2019	ES512	-0.976598
Male	1993	ES513	-0.772817
Male	2005	ES513	-1.65153
Male	2019	ES513	-0.864852
Male	1993	ES514	-1.15911
Male	2005	ES514	-1.79377
Male	2019	ES514	-0.539704
Male	1993	ES521	-1.26623
Male	2005	ES521	-3.14223
Male	2019	ES521	0.175764
Male	1993	ES522	-0.623297
Male	2005	ES522	-2.14783
Male	2019	ES522	-0.345211
Male	1993	ES523	-1.32068
Male	2005	ES523	-2.33069
Male	2019	ES523	-0.820236
Male	1993	ES530	-1.63663
Male	2005	ES530	-2.60252
Male	2019	ES530	-1.721
Male	1993	ES611	-0.317013
Male	2005	ES611	-1.92438
Male	2019	ES611	-0.356018
Male	1993	ES612	-0.722048
Male	2005	ES612	-2.78968
Male	2019	ES612	-0.967222
Male	1993	ES613	-0.887854
Male	2005	ES613	-1.77505
Male	2019	ES613	-1.02937
Male	1993	ES614	-0.627141
Male	2005	ES614	-1.84655
Male	2019	ES614	-1.5068
Male	1993	ES615	-0.878253
Male	2005	ES615	-2.16313
Male	2019	ES615	-1.6022
Male	1993	ES616	-0.239609
[truncated: 785 more rows]

## Sheet: Figure A1
Sex	Geo	Period	Var
Female	AT11	1992-2004	82
Female	AT12	1992-2004	82
Female	AT13	1992-2004	89
Female	AT21	1992-2004	83
Female	AT22	1992-2004	95
Female	AT31	1992-2004	88
Female	AT32	1992-2004	85
Female	AT33	1992-2004	81
Female	AT34	1992-2004	76
Male	AT11	1992-2004	121
Male	AT12	1992-2004	117
Male	AT13	1992-2004	132
Male	AT21	1992-2004	109
Male	AT22	1992-2004	111
Male	AT31	1992-2004	116
Male	AT32	1992-2004	101
Male	AT33	1992-2004	117
Male	AT34	1992-2004	103
Female	BE10	1992-2004	50
Female	BE21	1992-2004	59
Female	BE22	1992-2004	56
Female	BE23	1992-2004	70
Female	BE24	1992-2004	61
Female	BE25	1992-2004	75
Female	BE31	1992-2004	64
Female	BE32	1992-2004	41
Female	BE33	1992-2004	52
Female	BE34	1992-2004	55
Female	BE35	1992-2004	58
Male	BE10	1992-2004	93
Male	BE21	1992-2004	97
Male	BE22	1992-2004	102
Male	BE23	1992-2004	89
Male	BE24	1992-2004	91
Male	BE25	1992-2004	91
Male	BE31	1992-2004	96
Male	BE32	1992-2004	70
Male	BE33	1992-2004	86
Male	BE34	1992-2004	93
Male	BE35	1992-2004	89
Female	CH011	1992-2004	61
Female	CH012	1992-2004	72
Female	CH013	1992-2004	65
Female	CH021	1992-2004	67
Female	CH022	1992-2004	77
Female	CH023	1992-2004	60
Female	CH024	1992-2004	64
Female	CH025	1992-2004	64
Female	CH031	1992-2004	66
Female	CH032	1992-2004	66
Female	CH033	1992-2004	69
Female	CH040	1992-2004	64
Female	CH051	1992-2004	51
Female	CH052	1992-2004	76
Female	CH053	1992-2004	54
Female	CH054	1992-2004	69
Female	CH055	1992-2004	67
Female	CH056	1992-2004	66
Female	CH057	1992-2004	71
Female	CH061	1992-2004	63
Female	CH062	1992-2004	42
Female	CH063	1992-2004	83
Female	CH064	1992-2004	85
Female	CH065	1992-2004	77
Female	CH066	1992-2004	65
Female	CH070	1992-2004	79
Male	CH011	1992-2004	115
Male	CH012	1992-2004	118
Male	CH013	1992-2004	114
Male	CH021	1992-2004	113
Male	CH022	1992-2004	120
Male	CH023	1992-2004	100
Male	CH024	1992-2004	122
Male	CH025	1992-2004	108
Male	CH031	1992-2004	126
Male	CH032	1992-2004	100
Male	CH033	1992-2004	117
Male	CH040	1992-2004	122
Male	CH051	1992-2004	101
Male	CH052	1992-2004	122
Male	CH053	1992-2004	110
Male	CH054	1992-2004	86
Male	CH055	1992-2004	112
Male	CH056	1992-2004	104
Male	CH057	1992-2004	113
Male	CH061	1992-2004	115
Male	CH062	1992-2004	100
Male	CH063	1992-2004	116
Male	CH064	1992-2004	102
Male	CH065	1992-2004	117
Male	CH066	1992-2004	104
Male	CH070	1992-2004	124
Female	DE1001	1992-2004	72
Female	DE101	1992-2004	66
Female	DE102	1992-2004	60
Female	DE103	1992-2004	72
Female	DE104	1992-2004	75
Female	DE105	1992-2004	65
Female	DE1101	1992-2004	117
Female	DE1201	1992-2004	118
Female	DE1202	1992-2004	116
Female	DE1203	1992-2004	121
Female	DE1204	1992-2004	123
Female	DE1205	1992-2004	139
Female	DE1301	1992-2004	139
Female	DE1302	1992-2004	128
Female	DE1303	1992-2004	126
Female	DE1304	1992-2004	133
Female	DE1401	1992-2004	127
Female	DE1402	1992-2004	123
Female	DE1403	1992-2004	122
Female	DE1404	1992-2004	142
Female	DE1501	1992-2004	114
Female	DE1502	1992-2004	116
Female	DE1503	1992-2004	123
Female	DE1504	1992-2004	121
Female	DE1601	1992-2004	124
Female	DE1602	1992-2004	108
Female	DE1603	1992-2004	124
Female	DE1604	1992-2004	113
Female	DE201	1992-2004	78
Female	DE301	1992-2004	68
Female	DE302	1992-2004	70
Female	DE303	1992-2004	61
Female	DE304	1992-2004	62
Female	DE305	1992-2004	61
Female	DE306	1992-2004	73
Female	DE307	1992-2004	72
Female	DE308	1992-2004	64
Female	DE309	1992-2004	70
Female	DE310	1992-2004	61
Female	DE311	1992-2004	75
Female	DE312	1992-2004	52
Female	DE313	1992-2004	73
Female	DE401	1992-2004	67
Female	DE501	1992-2004	71
Female	DE502	1992-2004	68
Female	DE503	1992-2004	64
Female	DE504	1992-2004	60
Female	DE505	1992-2004	81
Female	DE506	1992-2004	62
Female	DE507	1992-2004	56
Female	DE508	1992-2004	69
Female	DE509	1992-2004	63
Female	DE510	1992-2004	76
Female	DE511	1992-2004	66
Female	DE512	1992-2004	73
Female	DE513	1992-2004	69
Female	DE601	1992-2004	75
Female	DE602	1992-2004	72
Female	DE603	1992-2004	81
Female	DE604	1992-2004	81
Female	DE605	1992-2004	72
Female	DE701	1992-2004	60
Female	DE702	1992-2004	72
Female	DE703	1992-2004	72
Female	DE704	1992-2004	74
Female	DE705	1992-2004	67
Female	DE801	1992-2004	63
Female	DE802	1992-2004	77
Female	DE803	1992-2004	80
Female	DE804	1992-2004	78
Female	DE805	1992-2004	82
Female	DE806	1992-2004	67
Female	DE807	1992-2004	83
Female	DE808	1992-2004	82
Female	DE809	1992-2004	71
Female	DE810	1992-2004	77
Female	DE811	1992-2004	71
Female	DE812	1992-2004	80
Female	DE901	1992-2004	64
Female	DE902	1992-2004	71
Female	DE903	1992-2004	84
Female	DE904	1992-2004	70
Female	DE905	1992-2004	77
Female	DE906	1992-2004	78
Female	DE907	1992-2004	65
Female	DE908	1992-2004	79
Female	DE909	1992-2004	80
Female	DE910	1992-2004	82
Female	DE911	1992-2004	74
Female	DE912	1992-2004	70
Female	DE913	1992-2004	84
Female	DE914	1992-2004	74
Female	DE915	1992-2004	82
Female	DE916	1992-2004	72
Female	DE917	1992-2004	86
Female	DE918	1992-2004	75
Male	DE1001	1992-2004	101
Male	DE101	1992-2004	89
Male	DE102	1992-2004	96
Male	DE103	1992-2004	105
Male	DE104	1992-2004	93
Male	DE105	1992-2004	85
Male	DE1101	1992-2004	157
Male	DE1201	1992-2004	179
Male	DE1202	1992-2004	160
Male	DE1203	1992-2004	184
Male	DE1204	1992-2004	193
Male	DE1205	1992-2004	192
Male	DE1301	1992-2004	193
Male	DE1302	1992-2004	184
Male	DE1303	1992-2004	185
Male	DE1304	1992-2004	178
Male	DE1401	1992-2004	151
Male	DE1402	1992-2004	153
Male	DE1403	1992-2004	144
Male	DE1404	1992-2004	166
Male	DE1501	1992-2004	148
Male	DE1502	1992-2004	154
Male	DE1503	1992-2004	143
Male	DE1504	1992-2004	137
Male	DE1601	1992-2004	146
Male	DE1602	1992-2004	122
Male	DE1603	1992-2004	147
Male	DE1604	1992-2004	135
Male	DE201	1992-2004	121
Male	DE301	1992-2004	104
Male	DE302	1992-2004	102
Male	DE303	1992-2004	87
Male	DE304	1992-2004	94
Male	DE305	1992-2004	87
Male	DE306	1992-2004	101
Male	DE307	1992-2004	111
Male	DE308	1992-2004	96
Male	DE309	1992-2004	96
Male	DE310	1992-2004	91
Male	DE311	1992-2004	111
Male	DE312	1992-2004	100
Male	DE313	1992-2004	97
Male	DE401	1992-2004	99
Male	DE501	1992-2004	104
Male	DE502	1992-2004	86
Male	DE503	1992-2004	91
Male	DE504	1992-2004	100
Male	DE505	1992-2004	119
Male	DE506	1992-2004	105
Male	DE507	1992-2004	97
Male	DE508	1992-2004	107
Male	DE509	1992-2004	93
Male	DE510	1992-2004	115
Male	DE511	1992-2004	97
Male	DE512	1992-2004	107
Male	DE513	1992-2004	82
Male	DE601	1992-2004	99
Male	DE602	1992-2004	96
Male	DE603	1992-2004	99
Male	DE604	1992-2004	134
Male	DE605	1992-2004	106
Male	DE701	1992-2004	107
Male	DE702	1992-2004	109
Male	DE703	1992-2004	110
Male	DE704	1992-2004	113
Male	DE705	1992-2004	102
Male	DE801	1992-2004	109
Male	DE802	1992-2004	105
Male	DE803	1992-2004	106
Male	DE804	1992-2004	117
Male	DE805	1992-2004	130
Male	DE806	1992-2004	102
Male	DE807	1992-2004	112
Male	DE808	1992-2004	100
Male	DE809	1992-2004	105
Male	DE810	1992-2004	115
Male	DE811	1992-2004	131
Male	DE812	1992-2004	120
Male	DE901	1992-2004	99
Male	DE902	1992-2004	99
Male	DE903	1992-2004	104
Male	DE904	1992-2004	102
Male	DE905	1992-2004	104
Male	DE906	1992-2004	104
Male	DE907	1992-2004	104
Male	DE908	1992-2004	101
Male	DE909	1992-2004	105
Male	DE910	1992-2004	119
Male	DE911	1992-2004	95
Male	DE912	1992-2004	101
Male	DE913	1992-2004	112
Male	DE914	1992-2004	104
Male	DE915	1992-2004	111
Male	DE916	1992-2004	109
Male	DE917	1992-2004	108
Male	DE918	1992-2004	98
Female	DK011	1992-2004	81
Female	DK012	1992-2004	77
Female	DK013	1992-2004	76
Female	DK014	1992-2004	58
Female	DK021	1992-2004	80
Female	DK022	1992-2004	62
Female	DK031	1992-2004	61
Female	DK032	1992-2004	70
Female	DK041	1992-2004	90
Female	DK042	1992-2004	61
Female	DK050	1992-2004	63
Male	DK011	1992-2004	122
Male	DK012	1992-2004	99
Male	DK013	1992-2004	97
Male	DK014	1992-2004	86
Male	DK021	1992-2004	112
Male	DK022	1992-2004	77
Male	DK031	1992-2004	93
Male	DK032	1992-2004	93
Male	DK041	1992-2004	113
Male	DK042	1992-2004	87
Male	DK050	1992-2004	82
Female	ES111	1992-2004	79
Female	ES112	1992-2004	86
Female	ES113	1992-2004	85
Female	ES114	1992-2004	81
Female	ES120	1992-2004	70
Female	ES130	1992-2004	69
Female	ES211	1992-2004	54
Female	ES212	1992-2004	79
Female	ES213	1992-2004	61
Female	ES220	1992-2004	63
Female	ES230	1992-2004	78
Female	ES241	1992-2004	49
Female	ES242	1992-2004	61
Female	ES243	1992-2004	60
Female	ES300	1992-2004	72
Female	ES411	1992-2004	50
Female	ES412	1992-2004	77
Female	ES413	1992-2004	64
Female	ES414	1992-2004	68
Female	ES415	1992-2004	78
Female	ES416	1992-2004	60
Female	ES417	1992-2004	52
Female	ES418	1992-2004	59
Female	ES419	1992-2004	82
Female	ES421	1992-2004	90
Female	ES422	1992-2004	79
Female	ES423	1992-2004	77
Female	ES424	1992-2004	75
Female	ES425	1992-2004	72
Female	ES431	1992-2004	76
Female	ES432	1992-2004	65
Female	ES511	1992-2004	72
Female	ES512	1992-2004	70
Female	ES513	1992-2004	77
Female	ES514	1992-2004	69
Female	ES521	1992-2004	72
Female	ES522	1992-2004	75
Female	ES523	1992-2004	80
Female	ES530	1992-2004	78
Female	ES611	1992-2004	52
Female	ES612	1992-2004	70
Female	ES613	1992-2004	63
Female	ES614	1992-2004	55
Female	ES615	1992-2004	62
Female	ES616	1992-2004	51
Female	ES617	1992-2004	67
Female	ES618	1992-2004	62
Female	ES620	1992-2004	67
Female	ES630	1992-2004	43
Female	ES640	1992-2004	46
Female	ES707	1992-2004	71
Female	ES709	1992-2004	57
Male	ES111	1992-2004	109
Male	ES112	1992-2004	96
Male	ES113	1992-2004	86
Male	ES114	1992-2004	111
Male	ES120	1992-2004	99
Male	ES130	1992-2004	97
Male	ES211	1992-2004	99
Male	ES212	1992-2004	106
Male	ES213	1992-2004	113
Male	ES220	1992-2004	86
Male	ES230	1992-2004	89
Male	ES241	1992-2004	42
Male	ES242	1992-2004	62
Male	ES243	1992-2004	79
Male	ES300	1992-2004	114
Male	ES411	1992-2004	52
Male	ES412	1992-2004	85
Male	ES413	1992-2004	73
Male	ES414	1992-2004	88
Male	ES415	1992-2004	88
Male	ES416	1992-2004	65
Male	ES417	1992-2004	63
Male	ES418	1992-2004	78
Male	ES419	1992-2004	82
Male	ES421	1992-2004	96
Male	ES422	1992-2004	93
Male	ES423	1992-2004	69
Male	ES424	1992-2004	69
Male	ES425	1992-2004	86
Male	ES431	1992-2004	84
Male	ES432	1992-2004	71
Male	ES511	1992-2004	107
Male	ES512	1992-2004	98
Male	ES513	1992-2004	86
Male	ES514	1992-2004	88
Male	ES521	1992-2004	95
Male	ES522	1992-2004	75
Male	ES523	1992-2004	101
Male	ES530	1992-2004	120
Male	ES611	1992-2004	72
Male	ES612	1992-2004	99
Male	ES613	1992-2004	86
Male	ES614	1992-2004	78
Male	ES615	1992-2004	81
Male	ES616	1992-2004	63
Male	ES617	1992-2004	104
Male	ES618	1992-2004	86
Male	ES620	1992-2004	85
Male	ES630	1992-2004	90
Male	ES640	1992-2004	96
Male	ES707	1992-2004	96
Male	ES709	1992-2004	82
Female	UKC1	1992-2004	70
Female	UKC2	1992-2004	76
Female	UKD1	1992-2004	71
Female	UKD3	1992-2004	65
Female	UKD4	1992-2004	58
Female	UKD6	1992-2004	38
Female	UKD7	1992-2004	77
Female	UKE1	1992-2004	61
Female	UKE2	1992-2004	75
Female	UKE3	1992-2004	58
Female	UKE4	1992-2004	61
Female	UKF1	1992-2004	66
Female	UKF2	1992-2004	63
Female	UKF3	1992-2004	71
Female	UKG1	1992-2004	74
Female	UKG2	1992-2004	63
Female	UKG3	1992-2004	64
Female	UKH1	1992-2004	64
Female	UKH2	1992-2004	56
Female	UKH3	1992-2004	59
Female	UKI3	1992-2004	112
Female	UKI4	1992-2004	77
Female	UKI5	1992-2004	55
Female	UKI6	1992-2004	60
Female	UKI7	1992-2004	73
Female	UKJ1	1992-2004	70
Female	UKJ2	1992-2004	60
Female	UKJ3	1992-2004	68
Female	UKJ4	1992-2004	62
Female	UKK1	1992-2004	63
Female	UKK2	1992-2004	61
Female	UKK3	1992-2004	67
Female	UKK4	1992-2004	61
Female	UKL1	1992-2004	56
Female	UKL2	1992-2004	64
Male	UKC1	1992-2004	107
Male	UKC2	1992-2004	103
Male	UKD1	1992-2004	108
Male	UKD3	1992-2004	93
Male	UKD4	1992-2004	92
Male	UKD6	1992-2004	72
Male	UKD7	1992-2004	113
Male	UKE1	1992-2004	91
Male	UKE2	1992-2004	106
Male	UKE3	1992-2004	99
Male	UKE4	1992-2004	90
Male	UKF1	1992-2004	99
Male	UKF2	1992-2004	90
Male	UKF3	1992-2004	101
Male	UKG1	1992-2004	102
Male	UKG2	1992-2004	98
Male	UKG3	1992-2004	87
Male	UKH1	1992-2004	91
Male	UKH2	1992-2004	91
Male	UKH3	1992-2004	94
Male	UKI3	1992-2004	179
Male	UKI4	1992-2004	115
Male	UKI5	1992-2004	87
Male	UKI6	1992-2004	101
Male	UKI7	1992-2004	107
Male	UKJ1	1992-2004	97
Male	UKJ2	1992-2004	96
Male	UKJ3	1992-2004	110
Male	UKJ4	1992-2004	95
Male	UKK1	1992-2004	97
Male	UKK2	1992-2004	97
Male	UKK3	1992-2004	99
Male	UKK4	1992-2004	92
Male	UKL1	1992-2004	88
Male	UKL2	1992-2004	103
Female	FR101	1992-2004	94
Female	FR102	1992-2004	58
Female	FR103	1992-2004	64
Female	FR104	1992-2004	70
Female	FR105	1992-2004	74
Female	FR106	1992-2004	75
Female	FR107	1992-2004	74
Female	FR108	1992-2004	58
Female	FRB01	1992-2004	54
Female	FRB02	1992-2004	56
Female	FRB03	1992-2004	35
Female	FRB04	1992-2004	50
Female	FRB05	1992-2004	38
Female	FRB06	1992-2004	53
Female	FRC11	1992-2004	60
Female	FRC12	1992-2004	53
Female	FRC13	1992-2004	60
Female	FRC14	1992-2004	43
Female	FRC21	1992-2004	59
Female	FRC22	1992-2004	66
Female	FRC23	1992-2004	63
Female	FRC24	1992-2004	40
Female	FRD11	1992-2004	63
Female	FRD12	1992-2004	65
Female	FRD13	1992-2004	64
Female	FRD21	1992-2004	46
Female	FRD22	1992-2004	60
Female	FRE11	1992-2004	61
Female	FRE12	1992-2004	60
Female	FRE21	1992-2004	44
Female	FRE22	1992-2004	60
Female	FRE23	1992-2004	53
Female	FRF11	1992-2004	73
Female	FRF12	1992-2004	71
Female	FRF21	1992-2004	52
Female	FRF22	1992-2004	60
Female	FRF23	1992-2004	59
Female	FRF24	1992-2004	48
Female	FRF31	1992-2004	56
Female	FRF32	1992-2004	55
Female	FRF33	1992-2004	63
Female	FRF34	1992-2004	60
Female	FRG01	1992-2004	72
Female	FRG02	1992-2004	51
Female	FRG03	1992-2004	55
Female	FRG04	1992-2004	63
Female	FRG05	1992-2004	54
Female	FRH01	1992-2004	57
Female	FRH02	1992-2004	59
Female	FRH03	1992-2004	71
Female	FRH04	1992-2004	75
Female	FRI11	1992-2004	56
Female	FRI12	1992-2004	70
Female	FRI13	1992-2004	65
Female	FRI14	1992-2004	69
Female	FRI15	1992-2004	66
Female	FRI21	1992-2004	60
Female	FRI22	1992-2004	56
Female	FRI23	1992-2004	55
Female	FRI31	1992-2004	61
Female	FRI32	1992-2004	53
Female	FRI33	1992-2004	66
Female	FRI34	1992-2004	51
Female	FRJ11	1992-2004	48
Female	FRJ12	1992-2004	61
Female	FRJ13	1992-2004	61
Female	FRJ14	1992-2004	55
Female	FRJ15	1992-2004	54
Female	FRJ21	1992-2004	50
Female	FRJ22	1992-2004	47
Female	FRJ23	1992-2004	67
Female	FRJ24	1992-2004	48
Female	FRJ25	1992-2004	69
Female	FRJ26	1992-2004	60
Female	FRJ27	1992-2004	56
Female	FRJ28	1992-2004	57
Female	FRK11	1992-2004	56
Female	FRK12	1992-2004	64
Female	FRK13	1992-2004	62
Female	FRK14	1992-2004	67
Female	FRK21	1992-2004	68
Female	FRK22	1992-2004	65
Female	FRK23	1992-2004	56
Female	FRK24	1992-2004	66
Female	FRK25	1992-2004	69
Female	FRK26	1992-2004	71
Female	FRK27	1992-2004	62
Female	FRK28	1992-2004	79
Female	FRL01	1992-2004	58
Female	FRL02	1992-2004	59
Female	FRL03	1992-2004	66
Female	FRL04	1992-2004	69
Female	FRL05	1992-2004	63
Female	FRL06	1992-2004	65
Female	FRM01	1992-2004	89
Male	FR101	1992-2004	174
Male	FR102	1992-2004	110
Male	FR103	1992-2004	114
Male	FR104	1992-2004	110
Male	FR105	1992-2004	138
Male	FR106	1992-2004	130
Male	FR107	1992-2004	126
Male	FR108	1992-2004	110
Male	FRB01	1992-2004	63
Male	FRB02	1992-2004	96
Male	FRB03	1992-2004	58
Male	FRB04	1992-2004	85
Male	FRB05	1992-2004	68
Male	FRB06	1992-2004	87
Male	FRC11	1992-2004	93
Male	FRC12	1992-2004	88
Male	FRC13	1992-2004	88
Male	FRC14	1992-2004	91
Male	FRC21	1992-2004	98
Male	FRC22	1992-2004	81
Male	FRC23	1992-2004	97
Male	FRC24	1992-2004	91
Male	FRD11	1992-2004	91
Male	FRD12	1992-2004	89
Male	FRD13	1992-2004	82
Male	FRD21	1992-2004	90
Male	FRD22	1992-2004	97
Male	FRE11	1992-2004	98
Male	FRE12	1992-2004	83
Male	FRE21	1992-2004	78
Male	FRE22	1992-2004	99
Male	FRE23	1992-2004	94
Male	FRF11	1992-2004	123
Male	FRF12	1992-2004	122
Male	FRF21	1992-2004	87
Male	FRF22	1992-2004	98
Male	FRF23	1992-2004	87
Male	FRF24	1992-2004	87
Male	FRF31	1992-2004	95
Male	FRF32	1992-2004	92
Male	FRF33	1992-2004	99
Male	FRF34	1992-2004	87
Male	FRG01	1992-2004	113
Male	FRG02	1992-2004	80
Male	FRG03	1992-2004	88
Male	FRG04	1992-2004	71
Male	FRG05	1992-2004	76
Male	FRH01	1992-2004	100
Male	FRH02	1992-2004	108
Male	FRH03	1992-2004	104
Male	FRH04	1992-2004	114
Male	FRI11	1992-2004	76
Male	FRI12	1992-2004	108
Male	FRI13	1992-2004	95
Male	FRI14	1992-2004	85
Male	FRI15	1992-2004	97
Male	FRI21	1992-2004	83
Male	FRI22	1992-2004	79
Male	FRI23	1992-2004	84
Male	FRI31	1992-2004	77
Male	FRI32	1992-2004	70
Male	FRI33	1992-2004	64
Male	FRI34	1992-2004	68
Male	FRJ11	1992-2004	80
Male	FRJ12	1992-2004	90
Male	FRJ13	1992-2004	82
Male	FRJ14	1992-2004	66
Male	FRJ15	1992-2004	70
Male	FRJ21	1992-2004	80
Male	FRJ22	1992-2004	78
Male	FRJ23	1992-2004	91
Male	FRJ24	1992-2004	77
Male	FRJ25	1992-2004	83
Male	FRJ26	1992-2004	75
Male	FRJ27	1992-2004	73
Male	FRJ28	1992-2004	82
Male	FRK11	1992-2004	80
Male	FRK12	1992-2004	87
Male	FRK13	1992-2004	104
Male	FRK14	1992-2004	98
Male	FRK21	1992-2004	97
Male	FRK22	1992-2004	87
Male	FRK23	1992-2004	86
Male	FRK24	1992-2004	107
Male	FRK25	1992-2004	101
Male	FRK26	1992-2004	114
Male	FRK27	1992-2004	112
Male	FRK28	1992-2004	113
Male	FRL01	1992-2004	93
Male	FRL02	1992-2004	102
Male	FRL03	1992-2004	128
Male	FRL04	1992-2004	113
Male	FRL05	1992-2004	95
Male	FRL06	1992-2004	97
Male	FRM01	1992-2004	140
Female	IE	1992-2004	86
Male	IE	1992-2004	107
Female	IT001	1992-2004	86
Female	IT002	1992-2004	84
Female	IT003	1992-2004	91
Female	IT004	1992-2004	81
Female	IT005	1992-2004	87
Female	IT006	1992-2004	69
Female	IT007	1992-2004	76
Female	IT008	1992-2004	77
Female	IT009	1992-2004	74
Female	IT010	1992-2004	87
Female	IT011	1992-2004	75
Female	IT012	1992-2004	87
Female	IT013	1992-2004	84
Female	IT014	1992-2004	78
Female	IT015	1992-2004	91
Female	IT016	1992-2004	101
Female	IT017	1992-2004	85
Female	IT018	1992-2004	98
Female	IT019	1992-2004	92
Female	IT020	1992-2004	81
Female	IT021	1992-2004	82
Female	IT022	1992-2004	84
Female	IT023	1992-2004	92
Female	IT024	1992-2004	93
Female	IT025	1992-2004	79
Female	IT026	1992-2004	80
Female	IT027	1992-2004	84
Female	IT028	1992-2004	87
Female	IT029	1992-2004	83
Female	IT030	1992-2004	88
Female	IT031	1992-2004	80
Female	IT032	1992-2004	87
Female	IT033	1992-2004	82
Female	IT034	1992-2004	72
Female	IT035	1992-2004	72
Female	IT036	1992-2004	84
Female	IT037	1992-2004	84
Female	IT038	1992-2004	82
Female	IT039	1992-2004	66
Female	IT040	1992-2004	87
Female	IT041	1992-2004	67
Female	IT042	1992-2004	76
Female	IT043	1992-2004	75
Female	IT044	1992-2004	88
Female	IT045	1992-2004	88
Female	IT046	1992-2004	89
Female	IT047	1992-2004	75
Female	IT048	1992-2004	83
Female	IT049	1992-2004	88
Female	IT050	1992-2004	78
Female	IT051	1992-2004	75
Female	IT052	1992-2004	90
Female	IT053	1992-2004	89
Female	IT054	1992-2004	84
Female	IT055	1992-2004	83
Female	IT056	1992-2004	75
Female	IT057	1992-2004	85
Female	IT058	1992-2004	75
Female	IT059	1992-2004	65
Female	IT060	1992-2004	78
Female	IT061	1992-2004	92
Female	IT062	1992-2004	75
Female	IT063	1992-2004	93
Female	IT064	1992-2004	64
Female	IT065	1992-2004	76
Female	IT066	1992-2004	84
Female	IT067	1992-2004	81
Female	IT068	1992-2004	89
Female	IT069	1992-2004	78
Female	IT070	1992-2004	91
Female	IT073	1992-2004	91
Female	IT074	1992-2004	85
Female	IT075	1992-2004	87
Female	IT076	1992-2004	101
Female	IT077	1992-2004	95
Female	IT078	1992-2004	86
Female	IT079	1992-2004	83
Female	IT080	1992-2004	85
Female	IT081	1992-2004	78
Female	IT082	1992-2004	91
Female	IT083	1992-2004	96
Female	IT084	1992-2004	69
Female	IT085	1992-2004	77
Female	IT086	1992-2004	92
Female	IT087	1992-2004	94
Female	IT088	1992-2004	77
Female	IT089	1992-2004	77
Female	IT090	1992-2004	71
Female	IT093	1992-2004	90
Female	IT094	1992-2004	63
Female	IT112	1992-2004	90
Female	IT113	1992-2004	82
Male	IT001	1992-2004	117
Male	IT002	1992-2004	131
Male	IT003	1992-2004	142
Male	IT004	1992-2004	119
Male	IT005	1992-2004	108
Male	IT006	1992-2004	113
Male	IT007	1992-2004	134
Male	IT008	1992-2004	119
Male	IT009	1992-2004	118
Male	IT010	1992-2004	125
Male	IT011	1992-2004	110
Male	IT012	1992-2004	145
Male	IT013	1992-2004	134
Male	IT014	1992-2004	128
Male	IT015	1992-2004	140
Male	IT016	1992-2004	151
Male	IT017	1992-2004	146
Male	IT018	1992-2004	140
Male	IT019	1992-2004	158
Male	IT020	1992-2004	127
Male	IT021	1992-2004	130
Male	IT022	1992-2004	135
Male	IT023	1992-2004	131
Male	IT024	1992-2004	131
Male	IT025	1992-2004	130
Male	IT026	1992-2004	126
Male	IT027	1992-2004	131
Male	IT028	1992-2004	132
Male	IT029	1992-2004	115
Male	IT030	1992-2004	135
Male	IT031	1992-2004	121
Male	IT032	1992-2004	120
Male	IT033	1992-2004	125
Male	IT034	1992-2004	115
Male	IT035	1992-2004	96
Male	IT036	1992-2004	127
Male	IT037	1992-2004	119
Male	IT038	1992-2004	124
Male	IT039	1992-2004	112
Male	IT040	1992-2004	125
Male	IT041	1992-2004	100
Male	IT042	1992-2004	85
Male	IT043	1992-2004	95
Male	IT044	1992-2004	110
Male	IT045	1992-2004	109
Male	IT046	1992-2004	107
Male	IT047	1992-2004	120
Male	IT048	1992-2004	109
Male	IT049	1992-2004	116
Male	IT050	1992-2004	113
Male	IT051	1992-2004	101
Male	IT052	1992-2004	87
Male	IT053	1992-2004	108
Male	IT054	1992-2004	109
Male	IT055	1992-2004	90
Male	IT056	1992-2004	81
Male	IT057	1992-2004	101
Male	IT058	1992-2004	106
Male	IT059	1992-2004	98
Male	IT060	1992-2004	81
Male	IT061	1992-2004	103
Male	IT062	1992-2004	73
Male	IT063	1992-2004	115
Male	IT064	1992-2004	72
Male	IT065	1992-2004	81
Male	IT066	1992-2004	96
Male	IT067	1992-2004	86
Male	IT068	1992-2004	106
Male	IT069	1992-2004	77
Male	IT070	1992-2004	85
Male	IT073	1992-2004	109
Male	IT074	1992-2004	106
Male	IT075	1992-2004	100
Male	IT076	1992-2004	74
Male	IT077	1992-2004	97
Male	IT078	1992-2004	88
Male	IT079	1992-2004	90
Male	IT080	1992-2004	95
Male	IT081	1992-2004	76
Male	IT082	1992-2004	105
Male	IT083	1992-2004	101
Male	IT084	1992-2004	70
Male	IT085	1992-2004	91
Male	IT086	1992-2004	97
Male	IT087	1992-2004	115
Male	IT088	1992-2004	80
Male	IT089	1992-2004	93
Male	IT090	1992-2004	97
Male	IT093	1992-2004	122
Male	IT094	1992-2004	80
Male	IT112	1992-2004	102
Male	IT113	1992-2004	98
Female	LU	1992-2004	84
Male	LU	1992-2004	121
Female	UKM	1992-2004	67
Female	UKN	1992-2004	66
Male	UKM	1992-2004	86
Male	UKN	1992-2004	94
Female	NL11	1992-2004	39
Female	NL12	1992-2004	35
Female	NL13	1992-2004	41
Female	NL21	1992-2004	45
Female	NL22	1992-2004	42
Female	NL23	1992-2004	41
Female	NL31	1992-2004	49
Female	NL32	1992-2004	50
Female	NL33	1992-2004	33
Female	NL34	1992-2004	40
Female	NL41	1992-2004	45
Female	NL42	1992-2004	44
Male	NL11	1992-2004	77
Male	NL12	1992-2004	80
Male	NL13	1992-2004	87
Male	NL21	1992-2004	82
Male	NL22	1992-2004	88
Male	NL23	1992-2004	88
Male	NL31	1992-2004	92
Male	NL32	1992-2004	102
Male	NL33	1992-2004	79
Male	NL34	1992-2004	73
Male	NL41	1992-2004	88
Male	NL42	1992-2004	82
Female	PT11	1992-2004	117
Female	PT15	1992-2004	93
Female	PT16	1992-2004	93
Female	PT17	1992-2004	98
Female	PT18	1992-2004	82
Female	PT20	1992-2004	91
Female	PT30	1992-2004	86
Male	PT11	1992-2004	112
Male	PT15	1992-2004	108
Male	PT16	1992-2004	119
Male	PT17	1992-2004	122
Male	PT18	1992-2004	87
Male	PT20	1992-2004	99
Male	PT30	1992-2004	104
Female	AT11	2005-2019	50
Female	AT12	2005-2019	48
Female	AT13	2005-2019	47
Female	AT21	2005-2019	46
Female	AT22	2005-2019	51
Female	AT31	2005-2019	53
Female	AT32	2005-2019	58
Female	AT33	2005-2019	49
Female	AT34	2005-2019	48
Male	AT11	2005-2019	87
Male	AT12	2005-2019	81
Male	AT13	2005-2019	71
Male	AT21	2005-2019	65
Male	AT22	2005-2019	78
Male	AT31	2005-2019	78
Male	AT32	2005-2019	78
Male	AT33	2005-2019	71
Male	AT34	2005-2019	76
Female	BE10	2005-2019	65
Female	BE21	2005-2019	57
Female	BE22	2005-2019	63
Female	BE23	2005-2019	63
Female	BE24	2005-2019	59
Female	BE25	2005-2019	56
Female	BE31	2005-2019	61
Female	BE32	2005-2019	49
Female	BE33	2005-2019	45
Female	BE34	2005-2019	53
Female	BE35	2005-2019	43
Male	BE10	2005-2019	84
Male	BE21	2005-2019	88
Male	BE22	2005-2019	98
Male	BE23	2005-2019	95
Male	BE24	2005-2019	86
Male	BE25	2005-2019	89
Male	BE31	2005-2019	95
Male	BE32	2005-2019	88
Male	BE33	2005-2019	86
Male	BE34	2005-2019	85
Male	BE35	2005-2019	86
Female	CH011	2005-2019	59
Female	CH012	2005-2019	48
Female	CH013	2005-2019	45
Female	CH021	2005-2019	37
Female	CH022	2005-2019	55
Female	CH023	2005-2019	40
Female	CH024	2005-2019	49
Female	CH025	2005-2019	54
Female	CH031	2005-2019	48
Female	CH032	2005-2019	49
Female	CH033	2005-2019	45
Female	CH040	2005-2019	54
Female	CH051	2005-2019	53
Female	CH052	2005-2019	54
Female	CH053	2005-2019	33
Female	CH054	2005-2019	59
Female	CH055	2005-2019	50
Female	CH056	2005-2019	46
Female	CH057	2005-2019	40
Female	CH061	2005-2019	50
Female	CH062	2005-2019	32
Female	CH063	2005-2019	52
Female	CH064	2005-2019	75
Female	CH065	2005-2019	51
Female	CH066	2005-2019	60
Female	CH070	2005-2019	42
Male	CH011	2005-2019	84
Male	CH012	2005-2019	91
Male	CH013	2005-2019	72
Male	CH021	2005-2019	73
Male	CH022	2005-2019	106
Male	CH023	2005-2019	87
Male	CH024	2005-2019	90
Male	CH025	2005-2019	82
Male	CH031	2005-2019	92
Male	CH032	2005-2019	74
Male	CH033	2005-2019	81
Male	CH040	2005-2019	82
Male	CH051	2005-2019	88
Male	CH052	2005-2019	74
Male	CH053	2005-2019	73
Male	CH054	2005-2019	88
Male	CH055	2005-2019	85
Male	CH056	2005-2019	88
Male	CH057	2005-2019	82
Male	CH061	2005-2019	83
Male	CH062	2005-2019	66
Male	CH063	2005-2019	89
Male	CH064	2005-2019	93
Male	CH065	2005-2019	84
Male	CH066	2005-2019	94
Male	CH070	2005-2019	88
Female	DE1001	2005-2019	34
Female	DE101	2005-2019	36
Female	DE102	2005-2019	30
Female	DE103	2005-2019	21
Female	DE104	2005-2019	41
Female	DE105	2005-2019	27
Female	DE1101	2005-2019	44
Female	DE1201	2005-2019	51
Female	DE1202	2005-2019	51
Female	DE1203	2005-2019	50
Female	DE1204	2005-2019	63
Female	DE1205	2005-2019	62
Female	DE1301	2005-2019	48
Female	DE1302	2005-2019	51
Female	DE1303	2005-2019	50
Female	DE1304	2005-2019	57
Female	DE1401	2005-2019	52
Female	DE1402	2005-2019	45
Female	DE1403	2005-2019	47
Female	DE1404	2005-2019	41
Female	DE1501	2005-2019	55
Female	DE1502	2005-2019	42
Female	DE1503	2005-2019	47
Female	DE1504	2005-2019	40
Female	DE1601	2005-2019	45
Female	DE1602	2005-2019	46
Female	DE1603	2005-2019	45
Female	DE1604	2005-2019	47
Female	DE201	2005-2019	42
Female	DE301	2005-2019	24
Female	DE302	2005-2019	37
Female	DE303	2005-2019	31
Female	DE304	2005-2019	39
Female	DE305	2005-2019	25
Female	DE306	2005-2019	38
Female	DE307	2005-2019	32
Female	DE308	2005-2019	25
Female	DE309	2005-2019	45
Female	DE310	2005-2019	35
Female	DE311	2005-2019	38
Female	DE312	2005-2019	21
Female	DE313	2005-2019	36
Female	DE401	2005-2019	30
Female	DE501	2005-2019	30
Female	DE502	2005-2019	35
Female	DE503	2005-2019	32
Female	DE504	2005-2019	26
Female	DE505	2005-2019	32
Female	DE506	2005-2019	32
Female	DE507	2005-2019	37
Female	DE508	2005-2019	36
Female	DE509	2005-2019	36
Female	DE510	2005-2019	40
Female	DE511	2005-2019	41
Female	DE512	2005-2019	41
Female	DE513	2005-2019	28
Female	DE601	2005-2019	29
Female	DE602	2005-2019	23
Female	DE603	2005-2019	40
Female	DE604	2005-2019	43
Female	DE605	2005-2019	40
Female	DE701	2005-2019	33
Female	DE702	2005-2019	41
Female	DE703	2005-2019	41
Female	DE704	2005-2019	32
Female	DE705	2005-2019	42
Female	DE801	2005-2019	44
Female	DE802	2005-2019	40
Female	DE803	2005-2019	37
Female	DE804	2005-2019	29
Female	DE805	2005-2019	34
Female	DE806	2005-2019	39
Female	DE807	2005-2019	29
Female	DE808	2005-2019	39
Female	DE809	2005-2019	30
Female	DE810	2005-2019	34
Female	DE811	2005-2019	36
Female	DE812	2005-2019	32
Female	DE901	2005-2019	53
Female	DE902	2005-2019	54
Female	DE903	2005-2019	42
Female	DE904	2005-2019	53
Female	DE905	2005-2019	36
Female	DE906	2005-2019	36
Female	DE907	2005-2019	48
Female	DE908	2005-2019	43
Female	DE909	2005-2019	42
Female	DE910	2005-2019	52
Female	DE911	2005-2019	44
Female	DE912	2005-2019	44
Female	DE913	2005-2019	47
Female	DE914	2005-2019	45
Female	DE915	2005-2019	46
Female	DE916	2005-2019	38
Female	DE917	2005-2019	39
Female	DE918	2005-2019	51
Male	DE1001	2005-2019	59
Male	DE101	2005-2019	52
Male	DE102	2005-2019	39
Male	DE103	2005-2019	35
Male	DE104	2005-2019	50
Male	DE105	2005-2019	44
Male	DE1101	2005-2019	70
Male	DE1201	2005-2019	70
Male	DE1202	2005-2019	66
Male	DE1203	2005-2019	73
Male	DE1204	2005-2019	78
Male	DE1205	2005-2019	71
Male	DE1301	2005-2019	72
Male	DE1302	2005-2019	61
Male	DE1303	2005-2019	62
Male	DE1304	2005-2019	73
Male	DE1401	2005-2019	55
Male	DE1402	2005-2019	64
Male	DE1403	2005-2019	50
Male	DE1404	2005-2019	50
Male	DE1501	2005-2019	63
Male	DE1502	2005-2019	56
Male	DE1503	2005-2019	55
Male	DE1504	2005-2019	52
Male	DE1601	2005-2019	65
Male	DE1602	2005-2019	54
Male	DE1603	2005-2019	60
Male	DE1604	2005-2019	56
Male	DE201	2005-2019	53
Male	DE301	2005-2019	44
Male	DE302	2005-2019	55
Male	DE303	2005-2019	36
Male	DE304	2005-2019	65
Male	DE305	2005-2019	54
Male	DE306	2005-2019	54
Male	DE307	2005-2019	47
Male	DE308	2005-2019	41
Male	DE309	2005-2019	55
Male	DE310	2005-2019	55
Male	DE311	2005-2019	62
Male	DE312	2005-2019	38
Male	DE313	2005-2019	53
Male	DE401	2005-2019	52
Male	DE501	2005-2019	49
Male	DE502	2005-2019	62
Male	DE503	2005-2019	53
Male	DE504	2005-2019	43
Male	DE505	2005-2019	41
Male	DE506	2005-2019	50
Male	DE507	2005-2019	58
Male	DE508	2005-2019	54
Male	DE509	2005-2019	58
Male	DE510	2005-2019	53
Male	DE511	2005-2019	66
Male	DE512	2005-2019	60
Male	DE513	2005-2019	60
Male	DE601	2005-2019	51
Male	DE602	2005-2019	55
Male	DE603	2005-2019	63
Male	DE604	2005-2019	71
Male	DE605	2005-2019	56
Male	DE701	2005-2019	74
Male	DE702	2005-2019	58
Male	DE703	2005-2019	50
Male	DE704	2005-2019	66
Male	DE705	2005-2019	63
Male	DE801	2005-2019	53
Male	DE802	2005-2019	57
Male	DE803	2005-2019	49
Male	DE804	2005-2019	42
Male	DE805	2005-2019	47
Male	DE806	2005-2019	45
Male	DE807	2005-2019	48
Male	DE808	2005-2019	56
Male	DE809	2005-2019	51
Male	DE810	2005-2019	50
Male	DE811	2005-2019	53
Male	DE812	2005-2019	45
Male	DE901	2005-2019	62
Male	DE902	2005-2019	74
Male	DE903	2005-2019	58
Male	DE904	2005-2019	72
Male	DE905	2005-2019	62
Male	DE906	2005-2019	52
Male	DE907	2005-2019	73
Male	DE908	2005-2019	68
Male	DE909	2005-2019	65
Male	DE910	2005-2019	72
Male	DE911	2005-2019	70
Male	DE912	2005-2019	68
Male	DE913	2005-2019	58
Male	DE914	2005-2019	68
Male	DE915	2005-2019	73
Male	DE916	2005-2019	59
Male	DE917	2005-2019	56
Male	DE918	2005-2019	66
Female	DK011	2005-2019	99
Female	DK012	2005-2019	84
Female	DK013	2005-2019	93
Female	DK014	2005-2019	54
Female	DK021	2005-2019	77
Female	DK022	2005-2019	76
Female	DK031	2005-2019	78
Female	DK032	2005-2019	77
Female	DK041	2005-2019	68
Female	DK042	2005-2019	89
Female	DK050	2005-2019	80
Male	DK011	2005-2019	124
Male	DK012	2005-2019	100
Male	DK013	2005-2019	97
Male	DK014	2005-2019	58
Male	DK021	2005-2019	105
Male	DK022	2005-2019	98
Male	DK031	2005-2019	88
Male	DK032	2005-2019	94
Male	DK041	2005-2019	80
Male	DK042	2005-2019	99
Male	DK050	2005-2019	88
Female	ES111	2005-2019	59
Female	ES112	2005-2019	57
Female	ES113	2005-2019	57
Female	ES114	2005-2019	61
Female	ES120	2005-2019	51
Female	ES130	2005-2019	48
Female	ES211	2005-2019	67
Female	ES212	2005-2019	52
Female	ES213	2005-2019	61
Female	ES220	2005-2019	50
Female	ES230	2005-2019	55
Female	ES241	2005-2019	63
Female	ES242	2005-2019	52
Female	ES243	2005-2019	67
Female	ES300	2005-2019	71
Female	ES411	2005-2019	48
Female	ES412	2005-2019	54
Female	ES413	2005-2019	47
Female	ES414	2005-2019	44
Female	ES415	2005-2019	58
Female	ES416	2005-2019	46
Female	ES417	2005-2019	37
Female	ES418	2005-2019	64
Female	ES419	2005-2019	42
Female	ES421	2005-2019	56
Female	ES422	2005-2019	66
Female	ES423	2005-2019	36
Female	ES424	2005-2019	42
Female	ES425	2005-2019	62
Female	ES431	2005-2019	59
Female	ES432	2005-2019	58
Female	ES511	2005-2019	66
Female	ES512	2005-2019	55
Female	ES513	2005-2019	67
Female	ES514	2005-2019	69
Female	ES521	2005-2019	61
Female	ES522	2005-2019	63
Female	ES523	2005-2019	68
Female	ES530	2005-2019	65
Female	ES611	2005-2019	61
Female	ES612	2005-2019	60
Female	ES613	2005-2019	59
Female	ES614	2005-2019	67
Female	ES615	2005-2019	63
Female	ES616	2005-2019	55
Female	ES617	2005-2019	72
Female	ES618	2005-2019	65
Female	ES620	2005-2019	65
Female	ES630	2005-2019	70
Female	ES640	2005-2019	51
Female	ES707	2005-2019	68
Female	ES709	2005-2019	70
Male	ES111	2005-2019	90
Male	ES112	2005-2019	85
Male	ES113	2005-2019	82
Male	ES114	2005-2019	99
Male	ES120	2005-2019	96
Male	ES130	2005-2019	89
Male	ES211	2005-2019	94
Male	ES212	2005-2019	98
Male	ES213	2005-2019	98
Male	ES220	2005-2019	85
Male	ES230	2005-2019	82
Male	ES241	2005-2019	66
Male	ES242	2005-2019	63
Male	ES243	2005-2019	90
Male	ES300	2005-2019	114
Male	ES411	2005-2019	78
Male	ES412	2005-2019	89
Male	ES413	2005-2019	83
Male	ES414	2005-2019	80
Male	ES415	2005-2019	88
Male	ES416	2005-2019	72
Male	ES417	2005-2019	62
Male	ES418	2005-2019	97
Male	ES419	2005-2019	52
Male	ES421	2005-2019	69
Male	ES422	2005-2019	72
Male	ES423	2005-2019	45
Male	ES424	2005-2019	64
Male	ES425	2005-2019	72
Male	ES431	2005-2019	86
Male	ES432	2005-2019	79
Male	ES511	2005-2019	93
Male	ES512	2005-2019	78
Male	ES513	2005-2019	88
Male	ES514	2005-2019	84
Male	ES521	2005-2019	86
Male	ES522	2005-2019	83
Male	ES523	2005-2019	94
Male	ES530	2005-2019	104
Male	ES611	2005-2019	86
Male	ES612	2005-2019	94
Male	ES613	2005-2019	81
Male	ES614	2005-2019	97
Male	ES615	2005-2019	92
Male	ES616	2005-2019	77
Male	ES617	2005-2019	107
Male	ES618	2005-2019	96
Male	ES620	2005-2019	91
Male	ES630	2005-2019	98
Male	ES640	2005-2019	99
Male	ES707	2005-2019	112
Male	ES709	2005-2019	114
Female	UKC1	2005-2019	42
Female	UKC2	2005-2019	49
Female	UKD1	2005-2019	58
Female	UKD3	2005-2019	52
Female	UKD4	2005-2019	44
Female	UKD6	2005-2019	49
Female	UKD7	2005-2019	52
Female	UKE1	2005-2019	45
Female	UKE2	2005-2019	56
Female	UKE3	2005-2019	42
Female	UKE4	2005-2019	43
Female	UKF1	2005-2019	41
Female	UKF2	2005-2019	51
Female	UKF3	2005-2019	41
Female	UKG1	2005-2019	51
Female	UKG2	2005-2019	49
Female	UKG3	2005-2019	44
Female	UKH1	2005-2019	45
Female	UKH2	2005-2019	62
Female	UKH3	2005-2019	35
Female	UKI3	2005-2019	105
Female	UKI4	2005-2019	105
Female	UKI5	2005-2019	78
Female	UKI6	2005-2019	65
Female	UKI7	2005-2019	80
Female	UKJ1	2005-2019	67
Female	UKJ2	2005-2019	54
Female	UKJ3	2005-2019	47
Female	UKJ4	2005-2019	46
Female	UKK1	2005-2019	50
Female	UKK2	2005-2019	39
Female	UKK3	2005-2019	43
Female	UKK4	2005-2019	35
Female	UKL1	2005-2019	38
Female	UKL2	2005-2019	47
Male	UKC1	2005-2019	61
Male	UKC2	2005-2019	65
Male	UKD1	2005-2019	72
Male	UKD3	2005-2019	83
Male	UKD4	2005-2019	62
Male	UKD6	2005-2019	66
Male	UKD7	2005-2019	75
Male	UKE1	2005-2019	59
Male	UKE2	2005-2019	68
Male	UKE3	2005-2019	64
Male	UKE4	2005-2019	63
Male	UKF1	2005-2019	67
Male	UKF2	2005-2019	68
Male	UKF3	2005-2019	57
Male	UKG1	2005-2019	62
Male	UKG2	2005-2019	68
Male	UKG3	2005-2019	67
Male	UKH1	2005-2019	61
Male	UKH2	2005-2019	72
Male	UKH3	2005-2019	56
Male	UKI3	2005-2019	145
Male	UKI4	2005-2019	134
Male	UKI5	2005-2019	87
Male	UKI6	2005-2019	78
Male	UKI7	2005-2019	102
Male	UKJ1	2005-2019	79
Male	UKJ2	2005-2019	70
Male	UKJ3	2005-2019	63
Male	UKJ4	2005-2019	59
Male	UKK1	2005-2019	64
Male	UKK2	2005-2019	55
Male	UKK3	2005-2019	50
Male	UKK4	2005-2019	56
Male	UKL1	2005-2019	56
Male	UKL2	2005-2019	61
Female	FR101	2005-2019	73
Female	FR102	2005-2019	49
Female	FR103	2005-2019	57
Female	FR104	2005-2019	49
Female	FR105	2005-2019	62
Female	FR106	2005-2019	56
Female	FR107	2005-2019	64
Female	FR108	2005-2019	50
Female	FRB01	2005-2019	37
Female	FRB02	2005-2019	52
Female	FRB03	2005-2019	35
Female	FRB04	2005-2019	42
Female	FRB05	2005-2019	35
Female	FRB06	2005-2019	38
Female	FRC11	2005-2019	38
Female	FRC12	2005-2019	31
Female	FRC13	2005-2019	44
Female	FRC14	2005-2019	32
Female	FRC21	2005-2019	40
Female	FRC22	2005-2019	45
Female	FRC23	2005-2019	43
Female	FRC24	2005-2019	46
Female	FRD11	2005-2019	42
Female	FRD12	2005-2019	44
Female	FRD13	2005-2019	42
Female	FRD21	2005-2019	47
Female	FRD22	2005-2019	41
Female	FRE11	2005-2019	64
Female	FRE12	2005-2019	54
Female	FRE21	2005-2019	35
Female	FRE22	2005-2019	45
Female	FRE23	2005-2019	50
Female	FRF11	2005-2019	53
Female	FRF12	2005-2019	49
Female	FRF21	2005-2019	49
Female	FRF22	2005-2019	30
Female	FRF23	2005-2019	40
Female	FRF24	2005-2019	40
Female	FRF31	2005-2019	53
Female	FRF32	2005-2019	47
Female	FRF33	2005-2019	47
Female	FRF34	2005-2019	47
Female	FRG01	2005-2019	44
Female	FRG02	2005-2019	60
Female	FRG03	2005-2019	40
Female	FRG04	2005-2019	35
Female	FRG05	2005-2019	32
Female	FRH01	2005-2019	37
Female	FRH02	2005-2019	47
Female	FRH03	2005-2019	52
Female	FRH04	2005-2019	48
Female	FRI11	2005-2019	34
Female	FRI12	2005-2019	40
Female	FRI13	2005-2019	38
Female	FRI14	2005-2019	34
Female	FRI15	2005-2019	43
Female	FRI21	2005-2019	37
Female	FRI22	2005-2019	32
Female	FRI23	2005-2019	51
Female	FRI31	2005-2019	23
Female	FRI32	2005-2019	33
Female	FRI33	2005-2019	27
Female	FRI34	2005-2019	45
Female	FRJ11	2005-2019	37
Female	FRJ12	2005-2019	43
Female	FRJ13	2005-2019	42
Female	FRJ14	2005-2019	45
Female	FRJ15	2005-2019	38
Female	FRJ21	2005-2019	51
Female	FRJ22	2005-2019	50
Female	FRJ23	2005-2019	39
Female	FRJ24	2005-2019	43
Female	FRJ25	2005-2019	38
Female	FRJ26	2005-2019	35
Female	FRJ27	2005-2019	39
Female	FRJ28	2005-2019	35
Female	FRK11	2005-2019	50
Female	FRK12	2005-2019	22
Female	FRK13	2005-2019	49
Female	FRK14	2005-2019	48
Female	FRK21	2005-2019	37
Female	FRK22	2005-2019	22
Female	FRK23	2005-2019	41
Female	FRK24	2005-2019	49
Female	FRK25	2005-2019	40
Female	FRK26	2005-2019	56
Female	FRK27	2005-2019	52
Female	FRK28	2005-2019	46
Female	FRL01	2005-2019	23
Female	FRL02	2005-2019	58
Female	FRL03	2005-2019	41
Female	FRL04	2005-2019	52
Female	FRL05	2005-2019	36
Female	FRL06	2005-2019	36
Female	FRM01	2005-2019	57
Male	FR101	2005-2019	88
Male	FR102	2005-2019	86
Male	FR103	2005-2019	86
Male	FR104	2005-2019	84
Male	FR105	2005-2019	97
Male	FR106	2005-2019	88
Male	FR107	2005-2019	91
Male	FR108	2005-2019	76
Male	FRB01	2005-2019	74
Male	FRB02	2005-2019	77
Male	FRB03	2005-2019	70
Male	FRB04	2005-2019	66
Male	FRB05	2005-2019	78
Male	FRB06	2005-2019	67
Male	FRC11	2005-2019	83
Male	FRC12	2005-2019	69
Male	FRC13	2005-2019	75
Male	FRC14	2005-2019	74
Male	FRC21	2005-2019	73
Male	FRC22	2005-2019	74
Male	FRC23	2005-2019	78
Male	FRC24	2005-2019	82
Male	FRD11	2005-2019	71
Male	FRD12	2005-2019	74
Male	FRD13	2005-2019	69
Male	FRD21	2005-2019	76
Male	FRD22	2005-2019	68
Male	FRE11	2005-2019	101
Male	FRE12	2005-2019	95
Male	FRE21	2005-2019	81
Male	FRE22	2005-2019	82
Male	FRE23	2005-2019	80
Male	FRF11	2005-2019	81
Male	FRF12	2005-2019	79
Male	FRF21	2005-2019	93
Male	FRF22	2005-2019	69
Male	FRF23	2005-2019	73
Male	FRF24	2005-2019	68
Male	FRF31	2005-2019	92
Male	FRF32	2005-2019	84
Male	FRF33	2005-2019	79
Male	FRF34	2005-2019	77
Male	FRG01	2005-2019	80
Male	FRG02	2005-2019	91
Male	FRG03	2005-2019	64
Male	FRG04	2005-2019	67
Male	FRG05	2005-2019	60
Male	FRH01	2005-2019	78
Male	FRH02	2005-2019	86
Male	FRH03	2005-2019	77
Male	FRH04	2005-2019	81
Male	FRI11	2005-2019	70
Male	FRI12	2005-2019	84
Male	FRI13	2005-2019	77
Male	FRI14	2005-2019	56
Male	FRI15	2005-2019	89
Male	FRI21	2005-2019	78
Male	FRI22	2005-2019	70
Male	FRI23	2005-2019	70
Male	FRI31	2005-2019	64
Male	FRI32	2005-2019	64
Male	FRI33	2005-2019	67
Male	FRI34	2005-2019	76
Male	FRJ11	2005-2019	62
Male	FRJ12	2005-2019	78
Male	FRJ13	2005-2019	79
Male	FRJ14	2005-2019	56
Male	FRJ15	2005-2019	68
Male	FRJ21	2005-2019	64
Male	FRJ22	2005-2019	67
Male	FRJ23	2005-2019	78
Male	FRJ24	2005-2019	53
Male	FRJ25	2005-2019	59
Male	FRJ26	2005-2019	76
Male	FRJ27	2005-2019	64
Male	FRJ28	2005-2019	55
Male	FRK11	2005-2019	81
Male	FRK12	2005-2019	74
Male	FRK13	2005-2019	79
Male	FRK14	2005-2019	95
Male	FRK21	2005-2019	86
Male	FRK22	2005-2019	67
Male	FRK23	2005-2019	70
Male	FRK24	2005-2019	80
Male	FRK25	2005-2019	88
Male	FRK26	2005-2019	88
Male	FRK27	2005-2019	85
Male	FRK28	2005-2019	83
Male	FRL01	2005-2019	65
Male	FRL02	2005-2019	88
Male	FRL03	2005-2019	65
Male	FRL04	2005-2019	82
Male	FRL05	2005-2019	74
Male	FRL06	2005-2019	71
Male	FRM01	2005-2019	96
Female	IE	2005-2019	80
Male	IE	2005-2019	109
Female	IT001	2005-2019	48
Female	IT002	2005-2019	55
Female	IT003	2005-2019	53
Female	IT004	2005-2019	53
Female	IT005	2005-2019	42
Female	IT006	2005-2019	52
Female	IT007	2005-2019	58
Female	IT008	2005-2019	59
Female	IT009	2005-2019	52
Female	IT010	2005-2019	50
Female	IT011	2005-2019	46
Female	IT012	2005-2019	47
Female	IT013	2005-2019	49
Female	IT014	2005-2019	46
Female	IT015	2005-2019	59
Female	IT016	2005-2019	54
Female	IT017	2005-2019	57
Female	IT018	2005-2019	50
Female	IT019	2005-2019	56
Female	IT020	2005-2019	42
Female	IT021	2005-2019	56
Female	IT022	2005-2019	55
Female	IT023	2005-2019	45
Female	IT024	2005-2019	49
Female	IT025	2005-2019	53
Female	IT026	2005-2019	44
Female	IT027	2005-2019	45
Female	IT028	2005-2019	44
Female	IT029	2005-2019	45
Female	IT030	2005-2019	60
Female	IT031	2005-2019	51
Female	IT032	2005-2019	65
Female	IT033	2005-2019	50
Female	IT034	2005-2019	59
Female	IT035	2005-2019	44
Female	IT036	2005-2019	45
Female	IT037	2005-2019	50
Female	IT038	2005-2019	41
Female	IT039	2005-2019	41
Female	IT040	2005-2019	36
Female	IT041	2005-2019	49
Female	IT042	2005-2019	42
Female	IT043	2005-2019	42
Female	IT044	2005-2019	36
Female	IT045	2005-2019	41
Female	IT046	2005-2019	43
Female	IT047	2005-2019	47
Female	IT048	2005-2019	50
Female	IT049	2005-2019	43
Female	IT050	2005-2019	43
Female	IT051	2005-2019	41
Female	IT052	2005-2019	47
Female	IT053	2005-2019	52
Female	IT054	2005-2019	51
Female	IT055	2005-2019	51
Female	IT056	2005-2019	38
Female	IT057	2005-2019	41
Female	IT058	2005-2019	56
Female	IT059	2005-2019	47
Female	IT060	2005-2019	30
Female	IT061	2005-2019	49
Female	IT062	2005-2019	35
Female	IT063	2005-2019	50
Female	IT064	2005-2019	42
Female	IT065	2005-2019	38
Female	IT066	2005-2019	40
Female	IT067	2005-2019	35
Female	IT068	2005-2019	45
Female	IT069	2005-2019	35
Female	IT070	2005-2019	51
Female	IT073	2005-2019	49
Female	IT074	2005-2019	33
Female	IT075	2005-2019	44
Female	IT076	2005-2019	42
Female	IT077	2005-2019	52
Female	IT078	2005-2019	41
Female	IT079	2005-2019	42
Female	IT080	2005-2019	43
Female	IT081	2005-2019	36
Female	IT082	2005-2019	41
Female	IT083	2005-2019	44
Female	IT084	2005-2019	48
Female	IT085	2005-2019	50
Female	IT086	2005-2019	44
Female	IT087	2005-2019	46
Female	IT088	2005-2019	51
Female	IT089	2005-2019	39
Female	IT090	2005-2019	52
Female	IT093	2005-2019	55
Female	IT094	2005-2019	41
Female	IT112	2005-2019	51
Female	IT113	2005-2019	50
Male	IT001	2005-2019	81
Male	IT002	2005-2019	98
Male	IT003	2005-2019	92
Male	IT004	2005-2019	84
Male	IT005	2005-2019	74
Male	IT006	2005-2019	76
Male	IT007	2005-2019	104
Male	IT008	2005-2019	80
Male	IT009	2005-2019	81
Male	IT010	2005-2019	80
Male	IT011	2005-2019	78
Male	IT012	2005-2019	83
Male	IT013	2005-2019	89
Male	IT014	2005-2019	103
Male	IT015	2005-2019	96
Male	IT016	2005-2019	98
Male	IT017	2005-2019	97
Male	IT018	2005-2019	90
Male	IT019	2005-2019	114
Male	IT020	2005-2019	91
Male	IT021	2005-2019	92
Male	IT022	2005-2019	110
Male	IT023	2005-2019	86
Male	IT024	2005-2019	90
Male	IT025	2005-2019	107
Male	IT026	2005-2019	93
Male	IT027	2005-2019	85
Male	IT028	2005-2019	92
Male	IT029	2005-2019	85
Male	IT030	2005-2019	97
Male	IT031	2005-2019	83
Male	IT032	2005-2019	86
Male	IT033	2005-2019	98
Male	IT034	2005-2019	94
Male	IT035	2005-2019	84
Male	IT036	2005-2019	88
Male	IT037	2005-2019	81
Male	IT038	2005-2019	82
Male	IT039	2005-2019	76
Male	IT040	2005-2019	71
Male	IT041	2005-2019	94
Male	IT042	2005-2019	78
Male	IT043	2005-2019	64
Male	IT044	2005-2019	63
Male	IT045	2005-2019	96
Male	IT046	2005-2019	80
Male	IT047	2005-2019	71
Male	IT048	2005-2019	77
Male	IT049	2005-2019	71
Male	IT050	2005-2019	73
Male	IT051	2005-2019	77
Male	IT052	2005-2019	74
Male	IT053	2005-2019	96
Male	IT054	2005-2019	86
Male	IT055	2005-2019	81
Male	IT056	2005-2019	66
Male	IT057	2005-2019	70
Male	IT058	2005-2019	82
Male	IT059	2005-2019	80
Male	IT060	2005-2019	64
Male	IT061	2005-2019	71
Male	IT062	2005-2019	59
Male	IT063	2005-2019	77
Male	IT064	2005-2019	64
Male	IT065	2005-2019	66
Male	IT066	2005-2019	70
Male	IT067	2005-2019	74
Male	IT068	2005-2019	65
Male	IT069	2005-2019	64
Male	IT070	2005-2019	63
Male	IT073	2005-2019	65
Male	IT074	2005-2019	65
Male	IT075	2005-2019	73
Male	IT076	2005-2019	67
Male	IT077	2005-2019	58
Male	IT078	2005-2019	44
Male	IT079	2005-2019	61
Male	IT080	2005-2019	67
Male	IT081	2005-2019	52
Male	IT082	2005-2019	62
Male	IT083	2005-2019	61
Male	IT084	2005-2019	50
Male	IT085	2005-2019	59
Male	IT086	2005-2019	61
Male	IT087	2005-2019	65
Male	IT088	2005-2019	65
Male	IT089	2005-2019	56
Male	IT090	2005-2019	81
Male	IT093	2005-2019	100
Male	IT094	2005-2019	62
Male	IT112	2005-2019	77
Male	IT113	2005-2019	69
Female	LU	2005-2019	74
Male	LU	2005-2019	104
Female	UKM	2005-2019	45
Female	UKN	2005-2019	45
Male	UKM	2005-2019	71
Male	UKN	2005-2019	74
Female	NL11	2005-2019	37
Female	NL12	2005-2019	41
Female	NL13	2005-2019	36
Female	NL21	2005-2019	49
Female	NL22	2005-2019	48
Female	NL23	2005-2019	59
Female	NL31	2005-2019	53
Female	NL32	2005-2019	51
Female	NL33	2005-2019	51
Female	NL34	2005-2019	40
Female	NL41	2005-2019	51
Female	NL42	2005-2019	56
Male	NL11	2005-2019	75
Male	NL12	2005-2019	80
Male	NL13	2005-2019	76
Male	NL21	2005-2019	90
Male	NL22	2005-2019	91
Male	NL23	2005-2019	87
Male	NL31	2005-2019	90
Male	NL32	2005-2019	82
Male	NL33	2005-2019	83
Male	NL34	2005-2019	74
Male	NL41	2005-2019	86
Male	NL42	2005-2019	92
Female	PT11	2005-2019	76
Female	PT15	2005-2019	61
Female	PT16	2005-2019	65
Female	PT17	2005-2019	71
Female	PT18	2005-2019	61
Female	PT20	2005-2019	83
Female	PT30	2005-2019	80
Male	PT11	2005-2019	93
Male	PT15	2005-2019	58
Male	PT16	2005-2019	79
Male	PT17	2005-2019	99
Male	PT18	2005-2019	72
Male	PT20	2005-2019	97
Male	PT30	2005-2019	123

## Sheet: Figure A2
Sex	Geo	Var_20q55	Var_e0
Male	AT11	1.14	-59
Male	AT12	1.08	-45
Male	AT13	0.74	-76
Male	AT21	1.49	-71
Male	AT22	1.31	-51
Male	AT31	0.24	-30
Male	AT32	0.77	-31
Male	AT33	1.84	-75
Male	AT34	0.91	-41
Female	AT11	2.68	-43
Female	AT12	2.35	-49
Female	AT13	2.04	-51
Female	AT21	3.03	-75
Female	AT22	3.04	-76
Female	AT31	1.86	-53
Female	AT32	2.12	-50
Female	AT33	2.23	-50
Female	AT34	2.27	-60
Male	BE10	-0.37	-17
Male	BE21	-0.98	4
Male	BE22	0.29	-21
Male	BE23	-0.96	23
Male	BE24	0.13	-4
Male	BE25	0.28	1
Male	BE31	0.36	-9
Male	BE32	-0.07	17
Male	BE33	-0.12	3
Male	BE34	0.84	-15
Male	BE35	0.79	4
Female	BE10	-1.04	2
Female	BE21	0.6	-13
Female	BE22	1.21	-1
Female	BE23	1.63	-24
Female	BE24	1.63	-24
Female	BE25	2.28	-25
Female	BE31	0.42	11
Female	BE32	0.21	15
Female	BE33	0.32	-11
Female	BE34	1.17	-7
Female	BE35	1.33	-22
Male	CH011	0.56	-65
Male	CH012	0.1	-46
Male	CH013	1.73	-70
Male	CH021	0.72	-56
Male	CH022	-0.08	-22
Male	CH023	-0.42	-11
Male	CH024	1.23	-61
Male	CH025	0.23	-36
Male	CH031	0.15	-60
Male	CH032	0.98	-35
Male	CH033	0.69	-44
Male	CH040	0.98	-55
Male	CH051	0.01	-26
Male	CH052	1.25	-79
Male	CH053	1.14	-62
Male	CH054	-1.18	-2
Male	CH055	0.94	-52
Male	CH056	-0.36	-31
Male	CH057	0.08	-53
Male	CH061	1.09	-55
Male	CH062	0.26	-56
Male	CH063	1.1	-42
Male	CH064	-0.87	-22
Male	CH065	0.63	-54
Male	CH066	-0.76	-17
Male	CH070	0.08	-54
Female	CH011	-0.25	5
Female	CH012	0.42	-36
Female	CH013	0.62	-25
Female	CH021	1.16	-17
Female	CH022	1.19	-31
Female	CH023	1.79	-41
Female	CH024	0.43	-20
Female	CH025	1.63	-27
Female	CH031	-0.18	-33
Female	CH032	1.33	-21
Female	CH033	1.38	-35
Female	CH040	0.02	-1
Female	CH051	-0.11	0
Female	CH052	0.78	-35
Female	CH053	0.87	-29
Female	CH054	-0.09	-22
Female	CH055	0.5	-18
Female	CH056	0.44	-32
Female	CH057	0.64	-45
Female	CH061	0.55	-20
Female	CH062	0.68	-10
Female	CH063	0.38	-49
Female	CH064	-0.77	-26
Female	CH065	0.14	-41
Female	CH066	-0.07	-4
Female	CH070	1.73	-62
Male	DE1001	1.54	-68
Male	DE101	1.47	-47
Male	DE102	1.81	-69
Male	DE103	1.8	-94
Male	DE104	1.6	-53
Male	DE105	1.1	-59
Male	DE1101	2.13	-106
Male	DE1201	2.82	-180
Male	DE1202	3.29	-153
Male	DE1203	3.86	-200
Male	DE1204	3.18	-190
Male	DE1205	3.16	-197
Male	DE1301	2.76	-199
Male	DE1302	3.84	-192
Male	DE1303	3.31	-206
Male	DE1304	2.77	-178
Male	DE1401	4	-154
Male	DE1402	3.16	-138
Male	DE1403	2.89	-127
Male	DE1404	4.12	-175
Male	DE1501	2.34	-135
Male	DE1502	2.97	-160
Male	DE1503	3.51	-133
Male	DE1504	3.37	-153
Male	DE1601	2.94	-131
Male	DE1602	2.36	-110
Male	DE1603	2.6	-118
Male	DE1604	3.41	-135
Male	DE201	1.18	-96
Male	DE301	1.88	-69
Male	DE302	1.98	-70
Male	DE303	1.33	-52
Male	DE304	1.17	-46
Male	DE305	1.22	-39
Male	DE306	1.35	-47
Male	DE307	1.86	-76
Male	DE308	2.07	-66
Male	DE309	1.27	-64
Male	DE310	0.98	-41
Male	DE311	1.41	-61
Male	DE312	1.72	-79
Male	DE313	0.95	-56
Male	DE401	1.29	-58
Male	DE501	1.52	-61
Male	DE502	0.54	-23
Male	DE503	1.06	-37
Male	DE504	1.74	-68
Male	DE505	2.54	-99
Male	DE506	1.73	-57
Male	DE507	0.97	-35
Male	DE508	1.5	-64
Male	DE509	1.51	-51
Male	DE510	1.64	-77
Male	DE511	0.94	-45
Male	DE512	1.38	-78
Male	DE513	0.14	-12
Male	DE601	1.54	-67
Male	DE602	1.34	-57
Male	DE603	0.59	-45
Male	DE604	1.81	-78
Male	DE605	1.33	-62
Male	DE701	1.09	-45
Male	DE702	1.82	-72
Male	DE703	2.42	-78
Male	DE704	0.94	-68
Male	DE705	0.71	-54
Male	DE801	1.75	-75
Male	DE802	1	-55
Male	DE803	1.69	-72
Male	DE804	2.01	-94
Male	DE805	2.35	-100
Male	DE806	1.34	-77
Male	DE807	1.83	-81
Male	DE808	1.02	-60
Male	DE809	1.67	-76
Male	DE810	1.9	-60
Male	DE811	2.02	-103
Male	DE812	1.96	-84
Male	DE901	1.17	-43
Male	DE902	0.48	-23
Male	DE903	1.16	-60
Male	DE904	0.39	-39
Male	DE905	0.37	-45
Male	DE906	1.64	-57
Male	DE907	0.29	-47
Male	DE908	0.65	-46
Male	DE909	1.1	-54
Male	DE910	1.76	-62
Male	DE911	0.64	-41
Male	DE912	0.45	-42
Male	DE913	1.8	-72
Male	DE914	1.1	-53
Male	DE915	1.39	-61
Male	DE916	0.63	-62
Male	DE917	2.23	-81
Male	DE918	0.59	-36
Female	DE1001	3.24	-79
Female	DE101	2.6	-37
Female	DE102	2.16	-49
Female	DE103	3.27	-63
Female	DE104	2.83	-39
Female	DE105	2.83	-64
Female	DE1101	3.91	-109
Female	DE1201	4.18	-113
Female	DE1202	3.87	-98
Female	DE1203	4.92	-120
Female	DE1204	3.71	-96
Female	DE1205	3.27	-129
Female	DE1301	4.03	-144
Female	DE1302	4.43	-117
Female	DE1303	3.88	-136
Female	DE1304	4.69	-131
Female	DE1401	4.62	-122
Female	DE1402	4.03	-120
Female	DE1403	4.18	-120
Female	DE1404	4.72	-154
Female	DE1501	3.18	-102
Female	DE1502	3.52	-107
Female	DE1503	3.93	-115
Female	DE1504	4.66	-143
Female	DE1601	3.83	-118
Female	DE1602	3	-87
Female	DE1603	3.83	-122
Female	DE1604	4.58	-117
Female	DE201	1.6	-34
Female	DE301	2.8	-53
Female	DE302	2.76	-55
Female	DE303	2.45	-40
Female	DE304	2.19	-31
Female	DE305	2.61	-51
Female	DE306	2.27	-44
Female	DE307	2.35	-46
Female	DE308	2.74	-52
Female	DE309	1.94	-37
Female	DE310	2.3	-35
Female	DE311	2.48	-51
Female	DE312	2.73	-32
Female	DE313	2.13	-55
Female	DE401	2.39	-51
Female	DE501	2.61	-48
Female	DE502	2.47	-48
Female	DE503	1.8	-42
Female	DE504	2.9	-46
Female	DE505	2.2	-55
Female	DE506	2.78	-31
Female	DE507	2.5	-23
Female	DE508	1.91	-29
Female	DE509	2.53	-41
Female	DE510	2.14	-42
Female	DE511	2.64	-53
Female	DE512	1.81	-41
Female	DE513	2.78	-57
Female	DE601	2.69	-66
Female	DE602	2.99	-62
Female	DE603	2	-58
Female	DE604	1.77	-31
Female	DE605	1.36	-28
Female	DE701	2.63	-38
Female	DE702	2.58	-47
Female	DE703	2.62	-41
Female	DE704	2.84	-61
Female	DE705	2.14	-52
Female	DE801	1.46	-34
Female	DE802	1.42	-44
Female	DE803	3.11	-69
Female	DE804	3.06	-62
Female	DE805	3.02	-75
Female	DE806	1.82	-40
Female	DE807	2.62	-66
Female	DE808	3.16	-50
Female	DE809	2.7	-57
Female	DE810	2.11	-33
Female	DE811	1.94	-46
Female	DE812	2.37	-59
Female	DE901	1.52	-20
Female	DE902	1.8	-29
Female	DE903	2.81	-65
Female	DE904	1.32	-20
Female	DE905	2.83	-54
Female	DE906	1.95	-51
Female	DE907	1.95	-42
Female	DE908	3.01	-61
Female	DE909	2.04	-45
Female	DE910	1.49	-34
Female	DE911	2.42	-48
Female	DE912	1.38	-20
Female	DE913	2.11	-45
Female	DE914	1.89	-42
Female	DE915	1.72	-55
Female	DE916	2.73	-48
Female	DE917	2.9	-68
Female	DE918	1.57	-25
Male	DK011	-1.82	-14
Male	DK012	-0.27	-15
Male	DK013	-0.02	-18
Male	DK014	1.39	-49
Male	DK021	-0.01	-26
Male	DK022	0.05	20
Male	DK031	0.54	-21
Male	DK032	0.58	-12
Male	DK041	1.2	-23
Male	DK042	1.01	-30
Male	DK050	0.3	8
Female	DK011	-2.14	11
Female	DK012	-1.65	-8
Female	DK013	-1.05	17
Female	DK014	-0.37	-17
Female	DK021	-0.45	-15
Female	DK022	-0.54	5
Female	DK031	-1.65	21
Female	DK032	-0.57	5
Female	DK041	-1.12	-3
Female	DK042	-1.65	13
Female	DK050	-0.97	7
Male	ES111	0.91	-38
Male	ES112	-0.32	-23
Male	ES113	0.38	-19
Male	ES114	0.81	-38
Male	ES120	0.38	-9
Male	ES130	0.36	-21
Male	ES211	-0.2	-18
Male	ES212	-0.2	-21
Male	ES213	0.07	-50
Male	ES220	-0.23	-4
Male	ES230	0.02	-22
Male	ES241	-0.73	64
Male	ES242	-0.07	4
Male	ES243	-1.02	18
Male	ES300	-0.92	77
Male	ES411	-1.13	46
Male	ES412	-0.15	1
Male	ES413	-0.46	-16
Male	ES414	-0.26	-17
Male	ES415	-0.39	-2
Male	ES416	-1.3	12
Male	ES417	0.7	-6
Male	ES418	0.25	22
Male	ES419	1.37	-58
Male	ES421	1.5	-45
Male	ES422	0.93	-39
Male	ES423	2.07	-43
Male	ES424	-0.05	-4
Male	ES425	1.18	-46
Male	ES431	0.19	-11
Male	ES432	-0.53	8
Male	ES511	0.54	-59
Male	ES512	0.72	-47
Male	ES513	-0.09	-10
Male	ES514	0.62	-30
Male	ES521	1.45	-24
Male	ES522	0.27	2
Male	ES523	0.5	-42
Male	ES530	-0.08	-25
Male	ES611	-0.04	-2
Male	ES612	-0.25	-12
Male	ES613	-0.14	-20
Male	ES614	-0.88	19
Male	ES615	-0.72	13
Male	ES616	-1.01	12
Male	ES617	0.27	-22
Male	ES618	0.39	-10
Male	ES620	0.18	-12
Male	ES630	-0.68	4
Male	ES640	-1.07	-1
Male	ES707	-0.18	0
Male	ES709	0.14	43
Female	ES111	2.03	-31
Female	ES112	0.78	-41
Female	ES113	1.45	-58
Female	ES114	1.36	-23
Female	ES120	3.33	-37
Female	ES130	3.24	-20
Female	ES211	0.86	21
Female	ES212	2.87	-50
Female	ES213	1.62	-6
Female	ES220	1.45	-20
Female	ES230	3.42	-40
Female	ES241	1.48	40
Female	ES242	1.77	-4
Female	ES243	1.49	-3
Female	ES300	2.15	-42
Female	ES411	0.75	2
Female	ES412	1.67	-48
Female	ES413	2.32	-47
Female	ES414	2.3	-36
Female	ES415	1.46	-45
Female	ES416	0.45	-21
Female	ES417	2	-34
Female	ES418	1.65	-7
Female	ES419	1.05	-64
Female	ES421	2.03	-66
Female	ES422	0.86	-27
Female	ES423	1.84	-62
Female	ES424	1.87	-55
Female	ES425	1.76	-41
Female	ES431	1.02	-42
Female	ES432	1.23	-4
Female	ES511	1.41	-36
Female	ES512	2.46	-42
Female	ES513	1.13	-31
Female	ES514	0.84	-12
Female	ES521	1.71	-21
Female	ES522	1.32	-25
Female	ES523	1.73	-41
Female	ES530	1.52	-8
Female	ES611	0.44	12
Female	ES612	1.21	-9
Female	ES613	0.59	-19
Female	ES614	0.27	17
Female	ES615	0.26	-4
Female	ES616	0.36	-14
Female	ES617	1.62	-12
Female	ES618	0.75	-12
Female	ES620	0.95	-20
Female	ES630	-0.01	45
Female	ES640	-1.11	4
Female	ES707	1.25	-12
Female	ES709	1.2	10
Male	UKC1	1.44	-85
Male	UKC2	1.58	-74
Male	UKD1	1.26	-70
Male	UKD3	1.23	-35
Male	UKD4	1.78	-57
Male	UKD6	1.8	-56
Male	UKD7	0.77	-37
Male	UKE1	0.77	-45
Male	UKE2	1.78	-60
Male	UKE3	1.8	-70
Male	UKE4	1.62	-42
Male	UKF1	1.38	-54
Male	UKF2	0.96	-32
Male	UKF3	2.2	-80
Male	UKG1	2.19	-71
Male	UKG2	1.63	-63
Male	UKG3	1.26	-35
Male	UKH1	1.89	-51
Male	UKH2	1.95	-50
Male	UKH3	1.88	-55
Male	UKI3	-0.08	-31
Male	UKI4	-0.64	19
Male	UKI5	0.88	-13
Male	UKI6	0.87	-29
Male	UKI7	0.25	-6
Male	UKJ1	1.54	-25
Male	UKJ2	0.65	-32
Male	UKJ3	1.63	-54
Male	UKJ4	1.49	-50
Male	UKK1	1.64	-48
Male	UKK2	1.39	-54
Male	UKK3	2.14	-90
Male	UKK4	1.71	-51
Male	UKL1	1.47	-35
Male	UKL2	1.82	-66
Female	UKC1	1.92	-63
Female	UKC2	1.28	-28
Female	UKD1	0.9	-12
Female	UKD3	1	-30
Female	UKD4	1.19	-38
Female	UKD6	0.61	-19
Female	UKD7	0.62	-6
Female	UKE1	1.09	-24
Female	UKE2	1.57	-15
Female	UKE3	1.15	-23
Female	UKE4	1.74	-36
Female	UKF1	1.76	-56
Female	UKF2	1.02	-36
Female	UKF3	2.18	-58
Female	UKG1	1.32	-52
Female	UKG2	2.13	-32
Female	UKG3	1.35	-40
Female	UKH1	1.59	-31
Female	UKH2	0.66	-6
Female	UKH3	1.17	-30
Female	UKI3	0.8	14
Female	UKI4	-0.64	24
Female	UKI5	0.29	26
Female	UKI6	-0.52	14
Female	UKI7	-0.42	30
Female	UKJ1	0.27	28
Female	UKJ2	0.74	5
Female	UKJ3	1	-1
Female	UKJ4	1.67	-30
Female	UKK1	0.84	0
Female	UKK2	0.74	-30
Female	UKK3	1.23	-18
Female	UKK4	1.13	-34
Female	UKL1	1.29	-18
Female	UKL2	1.02	-25
Male	FR101	1.27	-204
Male	FR102	0.37	-46
Male	FR103	1.55	-54
Male	FR104	1.45	-45
Male	FR105	-0.1	-69
Male	FR106	0.67	-99
Male	FR107	0.69	-89
Male	FR108	0.81	-61
Male	FRB01	0.29	0
Male	FRB02	1.69	-48
Male	FRB03	0.18	12
Male	FRB04	-0.2	-29
Male	FRB05	0.26	3
Male	FRB06	0.57	-29
Male	FRC11	-0.02	-20
Male	FRC12	0.93	-37
Male	FRC13	0.34	-20
Male	FRC14	-0.15	-42
Male	FRC21	1.22	-50
Male	FRC22	0.32	-20
Male	FRC23	1.16	-37
Male	FRC24	-0.15	-17
Male	FRD11	0.87	-31
Male	FRD12	1	-13
Male	FRD13	1.21	-29
Male	FRD21	0.79	-31
Male	FRD22	0.94	-47
Male	FRE11	0.13	-5
Male	FRE12	-0.28	18
Male	FRE21	-0.24	12
Male	FRE22	0.04	-20
Male	FRE23	0.29	-33
Male	FRF11	1.26	-74
Male	FRF12	1.19	-64
Male	FRF21	-0.05	3
Male	FRF22	1.07	-49
Male	FRF23	0.36	-29
Male	FRF24	1.62	-46
Male	FRF31	0.71	-19
Male	FRF32	0.56	-25
Male	FRF33	1.1	-41
Male	FRF34	-0.15	-12
Male	FRG01	1.7	-57
Male	FRG02	0.32	19
Male	FRG03	1	-38
Male	FRG04	0.17	-3
Male	FRG05	1.17	-23
Male	FRH01	0.32	-35
Male	FRH02	0.4	-27
Male	FRH03	0.86	-44
Male	FRH04	0.95	-53
Male	FRI11	1.17	-15
Male	FRI12	0.93	-52
Male	FRI13	1.41	-30
Male	FRI14	3.11	-54
Male	FRI15	0.8	-16
Male	FRI21	-0.54	-3
Male	FRI22	-0.4	-20
Male	FRI23	0.48	-23
Male	FRI31	1.43	-20
Male	FRI32	0.35	-11
Male	FRI33	0	8
Male	FRI34	0.89	-3
Male	FRJ11	0.36	-23
Male	FRJ12	0.9	-31
Male	FRJ13	1.08	-2
Male	FRJ14	0.75	-20
Male	FRJ15	1.02	-18
Male	FRJ21	1.23	-27
Male	FRJ22	0.08	-11
Male	FRJ23	0.98	-45
Male	FRJ24	1.5	-39
Male	FRJ25	1.29	-36
Male	FRJ26	0.38	6
Male	FRJ27	0.78	-19
Male	FRJ28	1.05	-46
Male	FRK11	0.66	-9
Male	FRK12	0.84	-21
Male	FRK13	1.42	-41
Male	FRK14	-0.2	-8
Male	FRK21	-0.05	-25
Male	FRK22	0.91	-42
Male	FRK23	1.42	-21
Male	FRK24	1.07	-33
Male	FRK25	0.65	-20
Male	FRK26	1.15	-52
Male	FRK27	0.91	-37
Male	FRK28	1.49	-58
Male	FRL01	0.81	-49
Male	FRL02	0.21	-36
Male	FRL03	0.97	-116
Male	FRL04	0.99	-70
Male	FRL05	0.81	-44
Male	FRL06	0.91	-37
Male	FRM01	1.2	-73
Female	FR101	0.99	-47
Female	FR102	1.36	-18
Female	FR103	1.66	-9
Female	FR104	1.55	-22
Female	FR105	0.95	-19
Female	FR106	1.15	-45
Female	FR107	0.96	-37
Female	FR108	0.61	-20
Female	FRB01	2.17	-44
Female	FRB02	1.62	-1
Female	FRB03	0.73	-7
Female	FRB04	1.64	-3
Female	FRB05	0.67	-3
Female	FRB06	1.4	-27
Female	FRC11	0.47	-33
Female	FRC12	1.44	-36
Female	FRC13	1.19	-33
Female	FRC14	0.99	-22
Female	FRC21	1.29	-39
Female	FRC22	0.9	-30
Female	FRC23	1.44	-24
Female	FRC24	0.06	12
Female	FRD11	2.02	-28
Female	FRD12	1.52	-27
Female	FRD13	1.8	-32
Female	FRD21	1.09	0
Female	FRD22	1.62	-25
Female	FRE11	0.68	4
Female	FRE12	0.9	-22
Female	FRE21	1.18	-16
Female	FRE22	1.83	-23
Female	FRE23	1.1	-16
Female	FRF11	1.97	-25
Female	FRF12	1.25	-15
Female	FRF21	1.19	-6
Female	FRF22	2.19	-51
Female	FRF23	1.29	-26
Female	FRF24	1.07	-23
Female	FRF31	1.43	-2
Female	FRF32	0.5	-22
Female	FRF33	2.9	-36
Female	FRF34	0.83	-18
Female	FRG01	2.13	-40
Female	FRG02	0.42	28
Female	FRG03	1.84	-14
Female	FRG04	2.08	-43
Female	FRG05	1.35	-31
Female	FRH01	1.75	-29
Female	FRH02	1.72	-9
Female	FRH03	1.35	-23
Female	FRH04	1.92	-42
Female	FRI11	2.05	-32
Female	FRI12	1.4	-47
Female	FRI13	2.31	-37
Female	FRI14	2.78	-47
Female	FRI15	1.91	-37
Female	FRI21	1.64	-26
Female	FRI22	1.61	-46
Female	FRI23	0.97	-6
Female	FRI31	2.46	-64
Female	FRI32	1.85	-36
Female	FRI33	2.67	-52
Female	FRI34	0.75	-6
Female	FRJ11	1.62	-22
Female	FRJ12	1.64	-21
Female	FRJ13	2.31	-24
Female	FRJ14	0.21	-17
Female	FRJ15	2.3	-26
Female	FRJ21	0.92	-2
Female	FRJ22	-0.08	13
Female	FRJ23	1.47	-40
Female	FRJ24	0.91	-1
Female	FRJ25	2.01	-47
Female	FRJ26	2.17	-41
Female	FRJ27	2.86	-28
Female	FRJ28	0.15	-34
Female	FRK11	0.95	-2
Female	FRK12	1.84	-59
Female	FRK13	0.8	-14
Female	FRK14	1.31	-31
Female	FRK21	1.88	-35
Female	FRK22	2.41	-61
Female	FRK23	1.98	-18
Female	FRK24	2.26	-31
Female	FRK25	2.37	-38
Female	FRK26	0.75	-41
Female	FRK27	1.36	-14
Female	FRK28	1.47	-35
Female	FRL01	2.31	-59
Female	FRL02	0.84	9
Female	FRL03	2.25	-49
Female	FRL04	2.09	-41
Female	FRL05	2.68	-41
Female	FRL06	2.45	-47
Female	FRM01	1.77	-55
Male	IE	-0.6	41
Female	IE	-0.51	36
Male	IT001	1.78	-76
Male	IT002	0.3	-51
Male	IT003	1.06	-100
Male	IT004	0.58	-62
Male	IT005	1	-57
Male	IT006	0.21	-61
Male	IT007	-0.4	-59
Male	IT008	0.91	-70
Male	IT009	0.91	-64
Male	IT010	0.89	-76
Male	IT011	0.36	-47
Male	IT012	1.77	-118
Male	IT013	0.77	-70
Male	IT014	0.68	-58
Male	IT015	0.71	-81
Male	IT016	1.12	-108
Male	IT017	-0.29	-60
Male	IT018	0.27	-85
Male	IT019	0.3	-70
Male	IT020	0.66	-75
Male	IT021	1.36	-64
Male	IT022	-0.35	-50
Male	IT023	1.2	-58
Male	IT024	0.96	-70
Male	IT025	-0.56	-38
Male	IT026	0.95	-63
Male	IT027	0.16	-56
Male	IT028	0.46	-55
Male	IT029	-0.31	-48
Male	IT030	-0.22	-60
Male	IT031	0.96	-69
Male	IT032	0.92	-47
Male	IT033	-0.19	-47
Male	IT034	0.24	-49
Male	IT035	0.2	-28
Male	IT036	0.05	-52
Male	IT037	1.21	-65
Male	IT038	0.88	-73
Male	IT039	0.51	-64
Male	IT040	0.73	-63
Male	IT041	-0.64	-19
Male	IT042	-0.39	2
Male	IT043	1.79	-42
Male	IT044	1.77	-74
Male	IT045	-0.74	-16
Male	IT046	0.42	-40
Male	IT047	1.89	-80
Male	IT048	0.78	-54
Male	IT049	1.6	-71
Male	IT050	1.6	-67
Male	IT051	0.97	-32
Male	IT052	1.29	-36
Male	IT053	0.1	-28
Male	IT054	0.14	-40
Male	IT055	0.11	-15
Male	IT056	0.46	-29
Male	IT057	1.16	-44
Male	IT058	0.7	-36
Male	IT059	0.41	-32
Male	IT060	-0.35	-14
Male	IT061	0	-43
Male	IT062	0.15	-20
Male	IT063	-0.01	-46
Male	IT064	-0.07	-13
Male	IT065	-0.11	-15
Male	IT066	0.94	-53
Male	IT067	0.34	-18
Male	IT068	1.79	-70
Male	IT069	0.06	-8
Male	IT070	0.4	-34
Male	IT073	1.52	-68
Male	IT074	1.29	-70
Male	IT075	0.35	-31
Male	IT076	-1.2	-16
Male	IT077	0.67	-58
Male	IT078	1.2	-72
Male	IT079	0.5	-33
Male	IT080	0.35	-49
Male	IT081	0.16	-26
Male	IT082	0.13	-63
Male	IT083	0.86	-52
Male	IT084	0.4	-42
Male	IT085	0.5	-60
Male	IT086	1.53	-61
Male	IT087	0.86	-88
Male	IT088	0.25	-28
Male	IT089	0.92	-77
Male	IT090	0.1	-25
Male	IT093	0.68	-35
Male	IT094	1.07	-35
Male	IT112	0.85	-36
Male	IT113	0.63	-48
Female	IT001	1.43	-57
Female	IT002	0.96	-59
Female	IT003	1.98	-72
Female	IT004	1.27	-39
Female	IT005	2.37	-80
Female	IT006	0.83	-24
Female	IT007	-0.08	-36
Female	IT008	0.44	-37
Female	IT009	1.29	-36
Female	IT010	2.01	-70
Female	IT011	0.73	-44
Female	IT012	1.91	-67
Female	IT013	2.43	-52
Female	IT014	1.36	-55
Female	IT015	1.46	-53
Female	IT016	1.01	-64
Female	IT017	0.93	-24
Female	IT018	1.29	-76
Female	IT019	1.28	-43
Female	IT020	1.59	-72
Female	IT021	1.91	-54
Female	IT022	0.9	-48
Female	IT023	1.93	-57
Female	IT024	2.04	-75
Female	IT025	0.24	-46
Female	IT026	1.91	-54
Female	IT027	1.61	-58
Female	IT028	1.2	-52
Female	IT029	1.36	-67
Female	IT030	0.06	-46
Female	IT031	1.66	-39
Female	IT032	0.32	-30
Female	IT033	0.85	-60
Female	IT034	0.71	-30
Female	IT035	1.21	-48
Female	IT036	1.48	-53
Female	IT037	1.3	-51
Female	IT038	2.42	-59
Female	IT039	1.34	-42
Female	IT040	1.97	-75
Female	IT041	0.76	-41
Female	IT042	0.95	-51
Female	IT043	1.44	-33
Female	IT044	1.95	-83
Female	IT045	0.91	-59
Female	IT046	2.07	-79
Female	IT047	2.04	-53
Female	IT048	1.87	-54
Female	IT049	2.71	-70
Female	IT050	1.88	-50
Female	IT051	2.14	-55
Female	IT052	1.05	-69
Female	IT053	1	-55
Female	IT054	1.58	-47
Female	IT055	1.45	-50
Female	IT056	1	-50
Female	IT057	1.89	-78
Female	IT058	1.45	-32
Female	IT059	2.19	-34
Female	IT060	1.95	-61
Female	IT061	1.22	-59
Female	IT062	1.76	-66
Female	IT063	1.22	-53
Female	IT064	0.76	-25
Female	IT065	1.39	-51
Female	IT066	1.91	-64
Female	IT067	2.64	-70
Female	IT068	2.14	-69
Female	IT069	2.16	-63
Female	IT070	0.96	-68
Female	IT073	2.05	-68
Female	IT074	2.92	-72
Female	IT075	2.29	-67
Female	IT076	1.73	-89
Female	IT077	1.81	-64
Female	IT078	1.96	-72
Female	IT079	1.3	-55
Female	IT080	1.22	-70
Female	IT081	2.77	-75
Female	IT082	1.65	-67
Female	IT083	2.22	-74
Female	IT084	1.1	-44
Female	IT085	1.3	-51
Female	IT086	2.17	-69
Female	IT087	2.19	-72
Female	IT088	0.84	-56
Female	IT089	0.99	-74
Female	IT090	1.86	-21
Female	IT093	1.24	-70
Female	IT094	0.94	-34
Female	IT112	1.95	-66
Female	IT113	1.29	-55
Male	LU	0.65	-39
Female	LU	0.51	-43
Male	UKM	0.41	-47
Male	UKN	0.92	-41
Female	UKM	1.47	-54
Female	UKN	1.48	-20
Male	NL11	-0.74	8
Male	NL12	0.06	6
Male	NL13	-0.13	-15
Male	NL21	0.07	3
Male	NL22	0	-12
Male	NL23	0.04	-8
Male	NL31	-0.66	9
Male	NL32	-0.6	-26
Male	NL33	-0.32	-1
Male	NL34	0.05	-6
Male	NL41	-0.43	-2
Male	NL42	-0.05	10
Female	NL11	-0.12	-2
Female	NL12	-0.05	7
Female	NL13	0.68	-8
Female	NL21	0.27	-2
Female	NL22	0.32	-2
Female	NL23	0.42	25
Female	NL31	-0.15	3
Female	NL32	-0.32	3
Female	NL33	-0.67	18
Female	NL34	1	-8
Female	NL41	0.05	8
Female	NL42	0.29	10
Male	PT11	1.65	-4
Male	PT15	1.54	-100
Male	PT16	1.19	-107
Male	PT17	1.17	35
Male	PT18	0.62	-19
Male	PT20	-0.48	0
Male	PT30	-1.64	-2
Female	PT11	2.37	-139
Female	PT15	3.36	-67
Female	PT16	0.58	-53
Female	PT17	0.36	-15
Female	PT18	-0.39	-14
Female	PT20	-0.37	-14
Female	PT30	-1.4	-15

## Sheet: Figure A3
Sex	Year	Geo	Var
Female	1993	AT11	-2.36202
Female	2005	AT11	-1.878
Female	2019	AT11	-1.92875
Female	1993	AT12	-2.0856
Female	2005	AT12	-2.78399
Female	2019	AT12	-1.61859
Female	1993	AT13	-2.13402
Female	2005	AT13	-2.63762
Female	2019	AT13	-2.75829
Female	1993	AT21	-2.48449
Female	2005	AT21	-2.22743
Female	2019	AT21	-2.01816
Female	1993	AT22	-2.6539
Female	2005	AT22	-2.29309
Female	2019	AT22	-1.59664
Female	1993	AT31	-2.50113
Female	2005	AT31	-2.634
Female	2019	AT31	-1.94983
Female	1993	AT32	-2.23778
Female	2005	AT32	-2.90731
Female	2019	AT32	-2.38419
Female	1993	AT33	-2.45722
Female	2005	AT33	-2.51173
Female	2019	AT33	-1.7722
Female	1993	AT34	-2.11772
Female	2005	AT34	-1.90201
Female	2019	AT34	-1.74371
Female	1993	Nat	-1.93261
Female	2005	Nat	-2.84925
Female	2019	Nat	-1.67505
Female	1993	BE10	-1.52573
Female	2005	BE10	-2.40154
Female	2019	BE10	-3.58217
Female	1993	BE21	-1.18097
Female	2005	BE21	-2.08165
Female	2019	BE21	-2.46066
Female	1993	BE22	-1.3049
Female	2005	BE22	-1.96984
Female	2019	BE22	-2.672
Female	1993	BE23	-1.52325
Female	2005	BE23	-1.42527
Female	2019	BE23	-2.8104
Female	1993	BE24	-1.20775
Female	2005	BE24	-1.906
Female	2019	BE24	-2.90094
Female	1993	BE25	-0.854948
Female	2005	BE25	-1.2287
Female	2019	BE25	-2.7109
Female	1993	BE31	-1.46784
Female	2005	BE31	-2.08113
Female	2019	BE31	-2.26796
Female	1993	BE32	0.342406
Female	2005	BE32	-0.990293
Female	2019	BE32	-3.05528
Female	1993	BE33	-1.14213
Female	2005	BE33	-1.47659
Female	2019	BE33	-1.58041
Female	1993	BE34	-0.876578
Female	2005	BE34	-1.18875
Female	2019	BE34	-2.45246
Female	1993	BE35	-1.5496
Female	2005	BE35	-1.17012
Female	2019	BE35	-2.1119
Female	1993	Nat	-0.53279
Female	2005	Nat	-1.59246
Female	2019	Nat	-3.02992
Female	1993	CH011	-2.02151
Female	2005	CH011	-2.30832
Female	2019	CH011	-2.94019
Female	1993	CH012	-3.18498
Female	2005	CH012	-3.0893
Female	2019	CH012	-2.55649
Female	1993	CH013	-1.83987
Female	2005	CH013	-2.11433
Female	2019	CH013	-2.40187
Female	1993	CH021	-1.89283
Female	2005	CH021	-1.79289
Female	2019	CH021	-2.50121
Female	1993	CH022	-2.7295
Female	2005	CH022	-3.55623
Female	2019	CH022	-3.85579
Female	1993	CH023	-2.18247
Female	2005	CH023	-1.98194
Female	2019	CH023	-2.10784
Female	1993	CH024	-1.7316
Female	2005	CH024	-2.72291
Female	2019	CH024	-3.56685
Female	1993	CH025	-1.2948
Female	2005	CH025	-1.38789
Female	2019	CH025	-1.35664
Female	1993	CH031	-2.3337
Female	2005	CH031	-2.2893
Female	2019	CH031	-2.74475
Female	1993	CH032	-2.4293
Female	2005	CH032	-2.25814
Female	2019	CH032	-1.38736
Female	1993	CH033	-2.33051
Female	2005	CH033	-2.57317
Female	2019	CH033	-2.82393
Female	1993	CH040	-2.09794
Female	2005	CH040	-2.92579
Female	2019	CH040	-3.61891
Female	1993	CH051	-1.6849
Female	2005	CH051	-2.02473
Female	2019	CH051	-2.5384
Female	1993	CH052	-2.10341
Female	2005	CH052	-2.24927
Female	2019	CH052	-2.6889
Female	1993	CH053	-1.99825
Female	2005	CH053	-2.34194
Female	2019	CH053	-2.39866
Female	1993	CH054	-1.79771
Female	2005	CH054	-1.74552
Female	2019	CH054	-1.54022
Female	1993	CH055	-2.69128
Female	2005	CH055	-2.94295
Female	2019	CH055	-2.85593
Female	1993	CH056	-2.393
Female	2005	CH056	-2.39788
Female	2019	CH056	-2.6909
Female	1993	CH057	-1.81981
Female	2005	CH057	-1.93165
Female	2019	CH057	-2.18025
Female	1993	CH061	-2.54283
Female	2005	CH061	-2.70146
Female	2019	CH061	-2.66937
Female	1993	CH062	-2.02812
Female	2005	CH062	-1.75736
Female	2019	CH062	-1.55543
Female	1993	CH063	-2.38088
Female	2005	CH063	-3.01206
Female	2019	CH063	-3.88563
Female	1993	CH064	-3.88738
Female	2005	CH064	-3.7766
Female	2019	CH064	-3.36866
Female	1993	CH065	-1.47026
Female	2005	CH065	-1.45112
Female	2019	CH065	-1.52841
Female	1993	CH066	-2.56211
Female	2005	CH066	-3.49856
Female	2019	CH066	-3.82579
Female	1993	CH070	-2.85519
Female	2005	CH070	-2.97651
Female	2019	CH070	-2.61408
Female	1993	Nat	-1.69306
Female	2005	Nat	-2.66775
Female	2019	Nat	-3.00442
Female	1993	DE1001	-1.30826
Female	2005	DE1001	-1.82153
Female	2019	DE1001	-1.90486
Female	1993	DE101	-1.49087
Female	2005	DE101	-1.79601
Female	2019	DE101	-1.5393
Female	1993	DE102	-0.629928
Female	2005	DE102	-0.750165
Female	2019	DE102	-1.65519
Female	1993	DE103	-1.14913
Female	2005	DE103	-1.85298
Female	2019	DE103	-2.5
Female	1993	DE104	-1.39511
Female	2005	DE104	-2.08629
Female	2019	DE104	-2.76963
Female	1993	DE105	-1.39554
Female	2005	DE105	-1.50141
Female	2019	DE105	-2.17422
Female	1993	DE1101	-2.8631
Female	2005	DE1101	-2.43497
Female	2019	DE1101	-1.90615
Female	1993	DE1201	-2.70934
Female	2005	DE1201	-2.1989
Female	2019	DE1201	-2.85118
Female	1993	DE1202	-3.92749
Female	2005	DE1202	-2.33104
Female	2019	DE1202	-1.19555
Female	1993	DE1203	-3.92824
Female	2005	DE1203	-1.84005
Female	2019	DE1203	-0.47622
Female	1993	DE1204	-3.68189
Female	2005	DE1204	-2.6016
Female	2019	DE1204	-1.35446
Female	1993	DE1205	-3.71004
Female	2005	DE1205	-2.2512
Female	2019	DE1205	-2.00818
Female	1993	DE1301	-3.80132
Female	2005	DE1301	-2.12861
Female	2019	DE1301	-0.924474
Female	1993	DE1302	-3.06393
Female	2005	DE1302	-2.27093
Female	2019	DE1302	-1.29996
Female	1993	DE1303	-4.5381
Female	2005	DE1303	-2.24739
Female	2019	DE1303	-0.265312
Female	1993	DE1304	-3.19762
Female	2005	DE1304	-2.46083
Female	2019	DE1304	-1.82693
Female	1993	DE1401	-4.51384
Female	2005	DE1401	-2.25688
Female	2019	DE1401	-1.77259
Female	1993	DE1402	-3.53336
Female	2005	DE1402	-1.5727
Female	2019	DE1402	-0.919449
Female	1993	DE1403	-3.14169
Female	2005	DE1403	-1.91133
Female	2019	DE1403	-1.10938
Female	1993	DE1404	-4.35371
Female	2005	DE1404	-2.48275
Female	2019	DE1404	-0.850013
Female	1993	DE1501	-2.80207
Female	2005	DE1501	-1.46189
Female	2019	DE1501	-0.350368
Female	1993	DE1502	-4.19556
Female	2005	DE1502	-1.81015
Female	2019	DE1502	-0.964883
Female	1993	DE1503	-3.35146
Female	2005	DE1503	-1.57376
Female	2019	DE1503	-0.822922
Female	1993	DE1504	-3.38255
Female	2005	DE1504	-1.27868
Female	2019	DE1504	-0.982212
Female	1993	DE1601	-3.1697
Female	2005	DE1601	-1.9078
Female	2019	DE1601	-0.909083
Female	1993	DE1602	-2.22919
Female	2005	DE1602	-1.46188
Female	2019	DE1602	-0.940938
Female	1993	DE1603	-3.12122
Female	2005	DE1603	-1.57306
Female	2019	DE1603	-0.904751
Female	1993	DE1604	-2.65909
Female	2005	DE1604	-1.94906
Female	2019	DE1604	-0.098249
Female	1993	DE201	-2.007
Female	2005	DE201	-2.5186
Female	2019	DE201	-2.22239
Female	1993	DE301	-1.24093
Female	2005	DE301	-1.60534
Female	2019	DE301	-1.50982
Female	1993	DE302	-1.71428
Female	2005	DE302	-1.83616
Female	2019	DE302	-2.40114
Female	1993	DE303	-1.08954
Female	2005	DE303	-1.03564
Female	2019	DE303	-1.44484
Female	1993	DE304	-1.64419
Female	2005	DE304	-1.92848
Female	2019	DE304	-2.26629
Female	1993	DE305	-1.27416
Female	2005	DE305	-1.3166
Female	2019	DE305	-0.831785
Female	1993	DE306	-1.83664
Female	2005	DE306	-1.97297
Female	2019	DE306	-1.66822
Female	1993	DE307	-1.24905
Female	2005	DE307	-2.09546
Female	2019	DE307	-1.68564
Female	1993	DE308	-1.16886
Female	2005	DE308	-1.22429
Female	2019	DE308	-0.42535
Female	1993	DE309	-1.63453
Female	2005	DE309	-1.83788
Female	2019	DE309	-1.65488
Female	1993	DE310	-1.64669
Female	2005	DE310	-1.77184
Female	2019	DE310	-1.80713
Female	1993	DE311	-2.57271
Female	2005	DE311	-2.0312
Female	2019	DE311	-2.10781
Female	1993	DE312	-0.265199
Female	2005	DE312	-1.15639
Female	2019	DE312	-1.2045
Female	1993	DE313	-1.66366
Female	2005	DE313	-1.89682
Female	2019	DE313	-1.70715
Female	1993	DE401	-1.04477
Female	2005	DE401	-1.67588
Female	2019	DE401	-2.74646
Female	1993	DE501	-0.407528
Female	2005	DE501	-1.59654
Female	2019	DE501	-2.02245
Female	1993	DE502	-1.17613
Female	2005	DE502	-1.61025
Female	2019	DE502	-1.83656
Female	1993	DE503	-1.74046
Female	2005	DE503	-1.67258
Female	2019	DE503	-1.75504
Female	1993	DE504	-1.125
Female	2005	DE504	-1.27981
Female	2019	DE504	-1.90362
Female	1993	DE505	-2.12503
Female	2005	DE505	-2.41086
Female	2019	DE505	-1.18007
Female	1993	DE506	-0.965407
Female	2005	DE506	-1.43705
Female	2019	DE506	-2.55571
Female	1993	DE507	-0.515891
Female	2005	DE507	-1.41372
Female	2019	DE507	-2.84308
Female	1993	DE508	-1.2488
Female	2005	DE508	-1.86936
Female	2019	DE508	-2.06944
Female	1993	DE509	-1.21335
Female	2005	DE509	-1.74624
Female	2019	DE509	-1.94754
Female	1993	DE510	-0.80956
Female	2005	DE510	-2.45796
Female	2019	DE510	-1.95722
Female	1993	DE511	-1.10393
Female	2005	DE511	-2.15455
Female	2019	DE511	-2.56926
Female	1993	DE512	-2.52732
Female	2005	DE512	-2.35808
Female	2019	DE512	-1.76478
Female	1993	DE513	-1.98777
Female	2005	DE513	-1.87489
Female	2019	DE513	-2.10993
Female	1993	DE601	-1.05781
Female	2005	DE601	-1.86692
Female	2019	DE601	-0.859217
Female	1993	DE602	-1.68623
Female	2005	DE602	-1.51034
Female	2019	DE602	-0.944008
Female	1993	DE603	-1.96164
Female	2005	DE603	-1.68124
Female	2019	DE603	-1.80745
Female	1993	DE604	-1.87281
Female	2005	DE604	-2.28642
Female	2019	DE604	-2.83607
Female	1993	DE605	-1.90069
Female	2005	DE605	-2.14558
Female	2019	DE605	-1.40324
Female	1993	DE701	-1.58438
Female	2005	DE701	-1.99967
Female	2019	DE701	-1.83314
Female	1993	DE702	-1.71741
Female	2005	DE702	-1.90587
Female	2019	DE702	-2.24101
Female	1993	DE703	-1.31134
Female	2005	DE703	-1.92699
Female	2019	DE703	-2.4054
Female	1993	DE704	-2.28868
Female	2005	DE704	-2.11484
Female	2019	DE704	-1.82906
Female	1993	DE705	-1.2159
Female	2005	DE705	-1.97202
Female	2019	DE705	-1.73862
Female	1993	DE801	-0.750526
Female	2005	DE801	-1.71533
Female	2019	DE801	-2.27538
Female	1993	DE802	-2.07152
Female	2005	DE802	-2.00691
Female	2019	DE802	-1.47854
Female	1993	DE803	-2.55492
Female	2005	DE803	-1.82654
Female	2019	DE803	-1.49829
Female	1993	DE804	-2.20458
Female	2005	DE804	-2.24362
Female	2019	DE804	-1.76135
Female	1993	DE805	-1.44935
Female	2005	DE805	-2.5817
Female	2019	DE805	-2.58126
Female	1993	DE806	-1.45631
Female	2005	DE806	-2.0312
Female	2019	DE806	-1.51178
Female	1993	DE807	-2.06519
Female	2005	DE807	-1.95668
Female	2019	DE807	-0.682233
Female	1993	DE808	-1.4448
Female	2005	DE808	-2.53956
Female	2019	DE808	-1.56752
Female	1993	DE809	-1.12728
Female	2005	DE809	-1.67095
Female	2019	DE809	-1.35049
Female	1993	DE810	-1.21561
Female	2005	DE810	-2.73376
Female	2019	DE810	-1.36821
Female	1993	DE811	-2.03515
Female	2005	DE811	-2.14508
Female	2019	DE811	-1.30352
Female	1993	DE812	-2.58918
Female	2005	DE812	-2.18994
Female	2019	DE812	-1.86455
Female	1993	DE901	-1.89604
Female	2005	DE901	-2.55295
Female	2019	DE901	-2.58301
Female	1993	DE902	-1.30651
Female	2005	DE902	-2.20605
Female	2019	DE902	-2.45039
Female	1993	DE903	-2.09946
Female	2005	DE903	-2.10029
Female	2019	DE903	-1.77324
Female	1993	DE904	-1.23392
Female	2005	DE904	-2.23024
Female	2019	DE904	-3.03455
Female	1993	DE905	-2.59417
Female	2005	DE905	-1.90222
Female	2019	DE905	-1.38909
Female	1993	DE906	-2.013
Female	2005	DE906	-2.16635
Female	2019	DE906	-2.01133
Female	1993	DE907	-1.53772
Female	2005	DE907	-2.08007
Female	2019	DE907	-2.13169
Female	1993	DE908	-1.56978
Female	2005	DE908	-2.08166
Female	2019	DE908	-2.13249
Female	1993	DE909	-2.0578
Female	2005	DE909	-1.8684
Female	2019	DE909	-2.12327
Female	1993	DE910	-1.7649
Female	2005	DE910	-2.88623
Female	2019	DE910	-3.47807
Female	1993	DE911	-1.71241
Female	2005	DE911	-2.06042
Female	2019	DE911	-3.27999
Female	1993	DE912	-1.82736
Female	2005	DE912	-1.86764
Female	2019	DE912	-1.39977
Female	1993	DE913	-2.03242
Female	2005	DE913	-2.51924
Female	2019	DE913	-2.91304
Female	1993	DE914	-1.40261
Female	2005	DE914	-1.86772
Female	2019	DE914	-2.29472
Female	1993	DE915	-2.05726
Female	2005	DE915	-2.15581
Female	2019	DE915	-0.916923
Female	1993	DE916	-0.886114
Female	2005	DE916	-1.45399
Female	2019	DE916	-1.89441
Female	1993	DE917	-1.85205
Female	2005	DE917	-1.99158
Female	2019	DE917	-1.7647
Female	1993	DE918	-1.85951
Female	2005	DE918	-1.98428
Female	2019	DE918	-1.81555
Female	1993	Nat	0.119817
Female	2005	Nat	-2.47399
Female	2019	Nat	-1.16015
Female	1993	DK011	-2.69895
Female	2005	DK011	-4.21737
Female	2019	DK011	-6.07313
Female	1993	DK012	-3.19665
Female	2005	DK012	-3.54098
Female	2019	DK012	-5.31742
Female	1993	DK013	-2.11781
Female	2005	DK013	-3.55016
Female	2019	DK013	-4.5401
Female	1993	DK014	-1.73368
Female	2005	DK014	-2.00122
Female	2019	DK014	-2.39916
Female	1993	DK021	-3.20168
Female	2005	DK021	-3.01398
Female	2019	DK021	-3.18021
Female	1993	DK022	-1.11983
Female	2005	DK022	-2.14589
Female	2019	DK022	-3.82717
Female	1993	DK031	-1.45939
Female	2005	DK031	-2.41082
Female	2019	DK031	-3.54836
Female	1993	DK032	-2.7572
Female	2005	DK032	-1.88109
Female	2019	DK032	-2.84206
Female	1993	DK041	-2.8894
Female	2005	DK041	-2.92922
Female	2019	DK041	-2.19048
Female	1993	DK042	-2.3635
Female	2005	DK042	-2.54329
Female	2019	DK042	-4.21014
Female	1993	DK050	-1.86583
Female	2005	DK050	-2.28791
Female	2019	DK050	-3.81674
Female	1993	Nat	-2.04972
Female	2005	Nat	-2.59502
Female	2019	Nat	-4.24519
Female	1993	ES111	-2.3299
Female	2005	ES111	-1.39885
Female	2019	ES111	-1.8879
Female	1993	ES112	-1.91248
Female	2005	ES112	-2.02104
Female	2019	ES112	-1.58457
Female	1993	ES113	-1.65384
Female	2005	ES113	-1.53348
Female	2019	ES113	-2.00734
Female	1993	ES114	-1.7086
Female	2005	ES114	-1.48994
Female	2019	ES114	-1.90582
Female	1993	ES120	-1.62179
Female	2005	ES120	-0.701607
Female	2019	ES120	-2.24278
Female	1993	ES130	-1.24114
Female	2005	ES130	-1.28274
Female	2019	ES130	-1.52348
Female	1993	ES211	-0.286216
Female	2005	ES211	-0.986213
Female	2019	ES211	-1.97671
Female	1993	ES212	-1.28072
Female	2005	ES212	-1.37065
Female	2019	ES212	-2.07405
Female	1993	ES213	0.604706
Female	2005	ES213	-0.857521
Female	2019	ES213	-3.39328
Female	1993	ES220	-1.32485
Female	2005	ES220	-1.62882
Female	2019	ES220	-2.14882
Female	1993	ES230	-1.96414
Female	2005	ES230	-1.70071
Female	2019	ES230	-1.39207
Female	1993	ES241	-1.01166
Female	2005	ES241	-1.41441
Female	2019	ES241	-1.59823
Female	1993	ES242	-2.19171
Female	2005	ES242	-1.90658
Female	2019	ES242	-1.38271
Female	1993	ES243	-0.53975
Female	2005	ES243	-0.985596
Female	2019	ES243	-2.40907
Female	1993	ES300	-1.10507
Female	2005	ES300	-1.77779
Female	2019	ES300	-3.35782
Female	1993	ES411	-1.98484
Female	2005	ES411	-1.41556
Female	2019	ES411	-1.21754
Female	1993	ES412	-1.96454
Female	2005	ES412	-2.06185
Female	2019	ES412	-2.24954
Female	1993	ES413	-0.68431
Female	2005	ES413	-0.818053
Female	2019	ES413	-0.594016
Female	1993	ES414	-1.12468
Female	2005	ES414	-1.29144
Female	2019	ES414	-1.98315
Female	1993	ES415	-1.15945
Female	2005	ES415	-1.43975
Female	2019	ES415	-1.27416
Female	1993	ES416	-2.16309
Female	2005	ES416	-1.8253
Female	2019	ES416	-1.89244
Female	1993	ES417	-1.00225
Female	2005	ES417	-1.03102
Female	2019	ES417	-1.27251
Female	1993	ES418	-1.5726
Female	2005	ES418	-1.19141
Female	2019	ES418	-1.954
Female	1993	ES419	-2.31477
Female	2005	ES419	-1.69697
Female	2019	ES419	-0.827532
Female	1993	ES421	-2.14071
Female	2005	ES421	-1.51597
Female	2019	ES421	-1.82205
Female	1993	ES422	-1.05383
Female	2005	ES422	-1.37973
Female	2019	ES422	-1.35215
Female	1993	ES423	-1.96466
Female	2005	ES423	-1.91528
Female	2019	ES423	-1.58503
Female	1993	ES424	-2.24501
Female	2005	ES424	-2.01936
Female	2019	ES424	-1.75712
Female	1993	ES425	-2.94886
Female	2005	ES425	-1.94824
Female	2019	ES425	-1.19528
Female	1993	ES431	-2.06627
Female	2005	ES431	-1.21317
Female	2019	ES431	-1.59471
Female	1993	ES432	-2.15977
Female	2005	ES432	-1.84346
Female	2019	ES432	-1.62344
Female	1993	ES511	-2.15078
Female	2005	ES511	-1.07844
Female	2019	ES511	-3.18374
Female	1993	ES512	-1.1723
Female	2005	ES512	-1.66515
Female	2019	ES512	-1.83418
Female	1993	ES513	-1.30367
Female	2005	ES513	-1.06505
Female	2019	ES513	-1.70737
Female	1993	ES514	-0.67491
Female	2005	ES514	-1.41648
Female	2019	ES514	-2.31589
Female	1993	ES521	-1.10801
Female	2005	ES521	-1.68096
Female	2019	ES521	-1.49793
Female	1993	ES522	-1.49587
Female	2005	ES522	-1.55704
Female	2019	ES522	-0.700335
Female	1993	ES523	-1.69948
Female	2005	ES523	-1.2651
Female	2019	ES523	-2.39731
Female	1993	ES530	-2.13313
Female	2005	ES530	-1.97219
Female	2019	ES530	-2.38272
Female	1993	ES611	-1.70481
Female	2005	ES611	-1.25559
Female	2019	ES611	-1.25055
Female	1993	ES612	-1.38863
Female	2005	ES612	-1.30723
Female	2019	ES612	-1.06931
Female	1993	ES613	-1.2404
Female	2005	ES613	-1.18431
Female	2019	ES613	-1.88181
Female	1993	ES614	-1.1836
Female	2005	ES614	-0.917691
Female	2019	ES614	-1.7679
Female	1993	ES615	-1.55662
Female	2005	ES615	-1.45138
Female	2019	ES615	-2.19104
Female	1993	ES616	-1.28388
Female	2005	ES616	-1.33151
Female	2019	ES616	0.0194222
Female	1993	ES617	-1.1342
Female	2005	ES617	-1.57219
Female	2019	ES617	-1.89564
Female	1993	ES618	-1.64691
Female	2005	ES618	-1.38886
Female	2019	ES618	-2.33277
Female	1993	ES620	-0.84679
Female	2005	ES620	-1.59532
Female	2019	ES620	-1.68459
Female	1993	ES630	-1.45504
Female	2005	ES630	-1.11435
Female	2019	ES630	-0.864105
Female	1993	ES640	-2.48717
Female	2005	ES640	-1.98283
Female	2019	ES640	-1.33118
Female	1993	ES707	-0.968482
Female	2005	ES707	-2.15204
Female	2019	ES707	-3.10767
Female	1993	ES709	-0.813901
Female	2005	ES709	-1.49391
Female	2019	ES709	-2.55733
Female	1993	Nat	0.963072
Female	2005	Nat	-1.25621
Female	2019	Nat	-3.45732
Female	1993	Nat	-0.854079
Female	2005	Nat	-1.66609
Female	2019	Nat	0.449865
Female	1993	UKC1	-0.923077
Female	2005	UKC1	-1.19569
Female	2019	UKC1	1.12567
Female	1993	UKC2	-1.10724
Female	2005	UKC2	-1.20096
Female	2019	UKC2	0.0546374
Female	1993	UKD1	-0.541523
Female	2005	UKD1	-1.02998
Female	2019	UKD1	-0.999213
Female	1993	UKD3	-0.762173
Female	2005	UKD3	-1.27092
Female	2019	UKD3	-1.18067
Female	1993	UKD4	-0.826458
Female	2005	UKD4	-1.31485
Female	2019	UKD4	0.117919
Female	1993	UKD6	-0.888463
Female	2005	UKD6	-0.492086
Female	2019	UKD6	-1.43175
Female	1993	UKD7	-0.520513
Female	2005	UKD7	-2.01973
Female	2019	UKD7	0.900541
Female	1993	UKE1	-1.55757
Female	2005	UKE1	-0.881638
Female	2019	UKE1	-0.11069
Female	1993	UKE2	-1.24787
Female	2005	UKE2	-1.31606
Female	2019	UKE2	-0.470078
Female	1993	UKE3	-1.32002
Female	2005	UKE3	-0.995175
Female	2019	UKE3	-0.00270564
Female	1993	UKE4	-1.22434
Female	2005	UKE4	-1.14382
Female	2019	UKE4	0.322668
Female	1993	UKF1	-1.65515
Female	2005	UKF1	-1.49161
Female	2019	UKF1	0.362022
Female	1993	UKF2	-0.877963
Female	2005	UKF2	-1.04425
Female	2019	UKF2	-0.614764
Female	1993	UKF3	-1.4822
Female	2005	UKF3	-1.53618
Female	2019	UKF3	-0.16864
Female	1993	UKG1	-1.77813
Female	2005	UKG1	-1.48271
Female	2019	UKG1	-1.14507
Female	1993	UKG2	-0.634274
Female	2005	UKG2	-1.26628
Female	2019	UKG2	-0.112655
Female	1993	UKG3	-0.469897
Female	2005	UKG3	-1.64438
Female	2019	UKG3	-0.175131
Female	1993	UKH1	-0.784434
Female	2005	UKH1	-1.63309
Female	2019	UKH1	-0.170313
Female	1993	UKH2	-1.21665
Female	2005	UKH2	-1.93202
Female	2019	UKH2	-0.854221
Female	1993	UKH3	-0.616686
Female	2005	UKH3	-1.34224
Female	2019	UKH3	-0.733042
Female	1993	UKI3	-2.63718
Female	2005	UKI3	-3.01555
Female	2019	UKI3	-2.93065
Female	1993	UKI4	-0.848027
Female	2005	UKI4	-2.46567
Female	2019	UKI4	-2.28881
Female	1993	UKI5	-0.3244
Female	2005	UKI5	-2.18327
Female	2019	UKI5	-0.902924
Female	1993	UKI6	-0.941875
Female	2005	UKI6	-2.23753
Female	2019	UKI6	-1.52475
Female	1993	UKI7	-0.953961
Female	2005	UKI7	-2.47024
Female	2019	UKI7	-1.8122
Female	1993	UKJ1	-1.06876
Female	2005	UKJ1	-1.86892
Female	2019	UKJ1	-0.854158
Female	1993	UKJ2	-0.902856
Female	2005	UKJ2	-1.58972
Female	2019	UKJ2	-0.687925
Female	1993	UKJ3	-1.16933
Female	2005	UKJ3	-1.33259
Female	2019	UKJ3	-1.09592
Female	1993	UKJ4	-1.03206
Female	2005	UKJ4	-1.44923
Female	2019	UKJ4	-0.0544152
Female	1993	UKK1	-1.54355
Female	2005	UKK1	-1.35251
Female	2019	UKK1	-0.678599
Female	1993	UKK2	-1.56193
Female	2005	UKK2	-1.38499
Female	2019	UKK2	-0.00780952
Female	1993	UKK3	-1.66554
Female	2005	UKK3	-1.33799
Female	2019	UKK3	-0.575005
Female	1993	UKK4	-1.33594
Female	2005	UKK4	-1.00976
Female	2019	UKK4	-0.41233
Female	1993	UKL1	-0.419765
Female	2005	UKL1	-0.835963
Female	2019	UKL1	0.48486
Female	1993	UKL2	-0.738159
Female	2005	UKL2	-1.49635
Female	2019	UKL2	-1.21822
Female	1993	FR101	-2.29183
Female	2005	FR101	-2.55089
Female	2019	FR101	-3.46623
Female	1993	FR102	-1.41236
Female	2005	FR102	-1.80767
Female	2019	FR102	-1.6506
Female	1993	FR103	-0.671634
Female	2005	FR103	-1.81028
Female	2019	FR103	-3.19313
Female	1993	FR104	-1.77012
Female	2005	FR104	-2.01967
Female	2019	FR104	-1.8343
Female	1993	FR105	-1.91957
Female	2005	FR105	-2.54863
Female	2019	FR105	-2.78687
Female	1993	FR106	-1.94688
Female	2005	FR106	-2.2682
Female	2019	FR106	-2.78452
Female	1993	FR107	-1.02653
Female	2005	FR107	-2.27172
Female	2019	FR107	-2.48601
Female	1993	FR108	-1.3444
Female	2005	FR108	-1.74601
Female	2019	FR108	-2.84911
Female	1993	FRB01	-1.57071
Female	2005	FRB01	-1.36058
Female	2019	FRB01	-1.51175
Female	1993	FRB02	0.084254
Female	2005	FRB02	-1.30744
Female	2019	FRB02	-1.3867
Female	1993	FRB03	0.400378
Female	2005	FRB03	-0.334188
Female	2019	FRB03	-1.45519
Female	1993	FRB04	-0.084604
Female	2005	FRB04	-0.730911
Female	2019	FRB04	-1.72183
Female	1993	FRB05	-0.104759
Female	2005	FRB05	-1.05128
Female	2019	FRB05	-1.91702
Female	1993	FRB06	-0.704591
Female	2005	FRB06	-1.23626
Female	2019	FRB06	-2.0119
Female	1993	FRC11	-0.821856
Female	2005	FRC11	-0.928623
Female	2019	FRC11	-1.93389
Female	1993	FRC12	0.365333
Female	2005	FRC12	-0.81017
Female	2019	FRC12	-1.13849
Female	1993	FRC13	-0.539696
Female	2005	FRC13	-0.879122
Female	2019	FRC13	-1.1507
Female	1993	FRC14	-0.35667
Female	2005	FRC14	-0.515167
Female	2019	FRC14	-0.896989
Female	1993	FRC21	-0.901981
Female	2005	FRC21	-0.85018
Female	2019	FRC21	-0.916356
Female	1993	FRC22	-1.37812
Female	2005	FRC22	-1.1698
Female	2019	FRC22	-1.23985
Female	1993	FRC23	-0.858183
Female	2005	FRC23	-1.00044
Female	2019	FRC23	-1.03608
Female	1993	FRC24	-1.57257
Female	2005	FRC24	-1.50234
Female	2019	FRC24	-1.51027
Female	1993	FRD11	-0.32989
Female	2005	FRD11	-0.663669
Female	2019	FRD11	-1.71173
Female	1993	FRD12	-0.277621
Female	2005	FRD12	-0.873156
Female	2019	FRD12	-1.06542
Female	1993	FRD13	-1.03916
Female	2005	FRD13	-0.73413
Female	2019	FRD13	-1.06557
Female	1993	FRD21	-0.838215
Female	2005	FRD21	-0.851919
Female	2019	FRD21	-2.01077
Female	1993	FRD22	-0.412343
Female	2005	FRD22	-1.01819
Female	2019	FRD22	-1.4553
Female	1993	FRE11	-0.687319
Female	2005	FRE11	-1.90673
Female	2019	FRE11	-2.30082
Female	1993	FRE12	-0.636444
Female	2005	FRE12	-1.2505
Female	2019	FRE12	-2.61761
Female	1993	FRE21	-1.0017
Female	2005	FRE21	-0.683541
Female	2019	FRE21	-0.761147
Female	1993	FRE22	-0.773327
Female	2005	FRE22	-1.25202
Female	2019	FRE22	-3.02139
Female	1993	FRE23	-0.357231
Female	2005	FRE23	-0.904657
Female	2019	FRE23	-1.7663
Female	1993	FRF11	-1.62501
Female	2005	FRF11	-1.54526
Female	2019	FRF11	-1.39358
Female	1993	FRF12	-1.18966
Female	2005	FRF12	-1.35718
Female	2019	FRF12	-2.03856
Female	1993	FRF21	0.337414
Female	2005	FRF21	-0.868428
Female	2019	FRF21	-1.47481
Female	1993	FRF22	-1.1711
Female	2005	FRF22	-0.454374
Female	2019	FRF22	-0.198464
Female	1993	FRF23	-1.19495
Female	2005	FRF23	-0.572331
Female	2019	FRF23	-1.16043
Female	1993	FRF24	0.0395034
Female	2005	FRF24	-0.425703
Female	2019	FRF24	-0.39193
Female	1993	FRF31	-0.534119
Female	2005	FRF31	-0.927097
Female	2019	FRF31	-2.0748
Female	1993	FRF32	-0.692335
Female	2005	FRF32	-0.812272
Female	2019	FRF32	-1.03016
Female	1993	FRF33	-0.651177
Female	2005	FRF33	-1.39425
Female	2019	FRF33	-1.06589
Female	1993	FRF34	-0.854181
Female	2005	FRF34	-0.912938
Female	2019	FRF34	-1.29192
Female	1993	FRG01	-1.76665
Female	2005	FRG01	-2.08965
Female	2019	FRG01	-1.96714
Female	1993	FRG02	-0.841245
Female	2005	FRG02	-1.49964
Female	2019	FRG02	-1.49569
Female	1993	FRG03	-1.31364
Female	2005	FRG03	-1.30139
Female	2019	FRG03	-1.35235
Female	1993	FRG04	-1.1891
Female	2005	FRG04	-0.862258
Female	2019	FRG04	0.0721231
Female	1993	FRG05	-1.04087
Female	2005	FRG05	-0.755406
Female	2019	FRG05	-0.738038
Female	1993	FRH01	-0.0901314
Female	2005	FRH01	-0.618193
Female	2019	FRH01	-2.06265
Female	1993	FRH02	0.400522
Female	2005	FRH02	-1.20638
Female	2019	FRH02	-1.96058
Female	1993	FRH03	-1.91956
Female	2005	FRH03	-1.65586
Female	2019	FRH03	-1.61266
Female	1993	FRH04	-1.58349
Female	2005	FRH04	-1.22139
Female	2019	FRH04	-1.00499
Female	1993	FRI11	-0.73911
Female	2005	FRI11	-0.941026
Female	2019	FRI11	-0.92375
Female	1993	FRI12	-0.904519
Female	2005	FRI12	-1.44245
Female	2019	FRI12	-2.25224
Female	1993	FRI13	-0.655247
Female	2005	FRI13	-1.62967
Female	2019	FRI13	-1.93774
Female	1993	FRI14	-0.688343
Female	2005	FRI14	-0.694124
Female	2019	FRI14	-0.243077
Female	1993	FRI15	-0.0121053
Female	2005	FRI15	-1.53647
Female	2019	FRI15	-3.32011
Female	1993	FRI21	0.0749488
Female	2005	FRI21	-0.781152
Female	2019	FRI21	-1.13417
Female	1993	FRI22	-0.631195
Female	2005	FRI22	-1.06581
Female	2019	FRI22	-1.45255
Female	1993	FRI23	-0.0240176
Female	2005	FRI23	-0.941302
Female	2019	FRI23	-1.76311
Female	1993	FRI31	-0.480921
Female	2005	FRI31	-0.658152
Female	2019	FRI31	-0.425861
Female	1993	FRI32	-0.0843875
Female	2005	FRI32	0.0632967
Female	2019	FRI32	-1.35163
Female	1993	FRI33	-0.439976
Female	2005	FRI33	-0.729535
Female	2019	FRI33	-0.288961
Female	1993	FRI34	0.331438
Female	2005	FRI34	-0.588239
Female	2019	FRI34	-1.04075
Female	1993	FRJ11	-0.194681
Female	2005	FRJ11	-0.678768
Female	2019	FRJ11	-0.834612
Female	1993	FRJ12	-0.404482
Female	2005	FRJ12	-0.913328
Female	2019	FRJ12	-1.88976
Female	1993	FRJ13	0.553706
Female	2005	FRJ13	-1.31744
Female	2019	FRJ13	-1.83968
Female	1993	FRJ14	0.110488
Female	2005	FRJ14	-0.546374
Female	2019	FRJ14	-1.16168
Female	1993	FRJ15	0.384812
Female	2005	FRJ15	-0.207325
Female	2019	FRJ15	-1.07761
Female	1993	FRJ21	0.0586688
Female	2005	FRJ21	-0.691855
Female	2019	FRJ21	-1.31105
Female	1993	FRJ22	0.775828
Female	2005	FRJ22	-0.357094
Female	2019	FRJ22	-1.72955
Female	1993	FRJ23	-0.36671
Female	2005	FRJ23	-1.63857
Female	2019	FRJ23	-1.84426
Female	1993	FRJ24	-0.241314
Female	2005	FRJ24	-0.698386
Female	2019	FRJ24	-0.423194
Female	1993	FRJ25	-0.0632447
Female	2005	FRJ25	-1.00363
Female	2019	FRJ25	-1.56892
Female	1993	FRJ26	-0.535236
Female	2005	FRJ26	-0.549525
Female	2019	FRJ26	-0.189911
Female	1993	FRJ27	-0.658832
Female	2005	FRJ27	-0.950819
Female	2019	FRJ27	-1.36186
Female	1993	FRJ28	-1.09819
Female	2005	FRJ28	-1.49535
Female	2019	FRJ28	-1.41187
Female	1993	FRK11	-0.717073
Female	2005	FRK11	-0.78442
Female	2019	FRK11	-0.844692
Female	1993	FRK12	-0.651253
Female	2005	FRK12	-0.853943
Female	2019	FRK12	-1.04588
Female	1993	FRK13	-0.898993
Female	2005	FRK13	-1.09556
Female	2019	FRK13	-1.86932
Female	1993	FRK14	-0.817101
Female	2005	FRK14	-1.18236
Female	2019	FRK14	-1.52797
Female	1993	FRK21	-1.33871
Female	2005	FRK21	-1.4577
Female	2019	FRK21	-1.82696
Female	1993	FRK22	-0.991339
Female	2005	FRK22	-0.664307
Female	2019	FRK22	-1.18912
Female	1993	FRK23	-0.178015
Female	2005	FRK23	-1.13097
Female	2019	FRK23	-2.26653
Female	1993	FRK24	-0.00982822
Female	2005	FRK24	-1.92813
Female	2019	FRK24	-1.95489
Female	1993	FRK25	-0.753311
Female	2005	FRK25	-1.5024
Female	2019	FRK25	-1.48445
Female	1993	FRK26	-1.6312
Female	2005	FRK26	-2.00908
Female	2019	FRK26	-1.32384
Female	1993	FRK27	-0.916021
Female	2005	FRK27	-2.10754
Female	2019	FRK27	-2.00216
Female	1993	FRK28	-1.71211
Female	2005	FRK28	-2.05961
Female	2019	FRK28	-1.72569
Female	1993	FRL01	-1.05576
Female	2005	FRL01	-1.11722
Female	2019	FRL01	-1.02571
Female	1993	FRL02	-1.76639
Female	2005	FRL02	-1.82873
Female	2019	FRL02	-1.91392
Female	1993	FRL03	-1.46782
Female	2005	FRL03	-1.63411
Female	2019	FRL03	-1.48119
Female	1993	FRL04	-0.708598
Female	2005	FRL04	-1.71291
Female	2019	FRL04	-2.96388
Female	1993	FRL05	-1.0573
Female	2005	FRL05	-1.47344
Female	2019	FRL05	-1.76353
Female	1993	FRL06	-1.55643
Female	2005	FRL06	-1.25168
Female	2019	FRL06	-1.14905
Female	1993	FRM01	-2.17199
Female	2005	FRM01	-2.07685
Female	2019	FRM01	-2.68812
Female	1993	Nat	-0.552584
Female	2005	Nat	-1.47152
Female	2019	Nat	-1.24679
Female	1993	IE	-1.58238
Female	2005	IE	-2.25554
Female	2019	IE	-2.55272
Female	1993	Nat	-1.58238
Female	2005	Nat	-2.25554
Female	2019	Nat	-2.55272
Female	1993	IT001	-1.8271
Female	2005	IT001	-2.44892
Female	2019	IT001	-2.24088
Female	1993	IT002	-2.1043
Female	2005	IT002	-1.56977
Female	2019	IT002	-1.54622
Female	1993	IT003	-2.62017
Female	2005	IT003	-2.29355
Female	2019	IT003	-1.91337
Female	1993	IT004	-1.66406
Female	2005	IT004	-2.1153
Female	2019	IT004	-1.79211
Female	1993	IT005	-2.16319
Female	2005	IT005	-1.99766
Female	2019	IT005	-1.36882
Female	1993	IT006	-2.14682
Female	2005	IT006	-2.33486
Female	2019	IT006	-2.2726
Female	1993	IT007	-2.54681
Female	2005	IT007	-2.93582
Female	2019	IT007	-2.9091
Female	1993	IT008	-1.05594
Female	2005	IT008	-1.83215
Female	2019	IT008	-2.91187
Female	1993	IT009	-2.07624
Female	2005	IT009	-2.24203
Female	2019	IT009	-1.20267
Female	1993	IT010	-2.63739
Female	2005	IT010	-2.58829
Female	2019	IT010	-2.28029
Female	1993	IT011	-1.47851
Female	2005	IT011	-1.59504
Female	2019	IT011	-1.99588
Female	1993	IT012	-2.49749
Female	2005	IT012	-2.04264
Female	2019	IT012	-2.18933
Female	1993	IT013	-2.13155
Female	2005	IT013	-2.49799
Female	2019	IT013	-2.47133
Female	1993	IT014	-2.7613
Female	2005	IT014	-2.32886
Female	2019	IT014	-2.08654
Female	1993	IT015	-2.43054
Female	2005	IT015	-2.5415
Female	2019	IT015	-2.40007
Female	1993	IT016	-2.47688
Female	2005	IT016	-2.12414
Female	2019	IT016	-2.26321
Female	1993	IT017	-1.79308
Female	2005	IT017	-2.71575
Female	2019	IT017	-3.29982
Female	1993	IT018	-2.9867
Female	2005	IT018	-2.76945
Female	2019	IT018	-0.963792
Female	1993	IT019	-2.75866
Female	2005	IT019	-2.60837
Female	2019	IT019	-2.20548
Female	1993	IT020	-1.82007
Female	2005	IT020	-1.64575
Female	2019	IT020	-2.49542
Female	1993	IT021	-3.06916
Female	2005	IT021	-2.41353
Female	2019	IT021	-1.88475
Female	1993	IT022	-3.33262
Female	2005	IT022	-2.60547
Female	2019	IT022	-2.39626
Female	1993	IT023	-2.68596
Female	2005	IT023	-2.2844
Female	2019	IT023	-2.45251
Female	1993	IT024	-3.12362
Female	2005	IT024	-2.44116
Female	2019	IT024	-1.6386
Female	1993	IT025	-2.3691
Female	2005	IT025	-2.6289
Female	2019	IT025	-3.33377
Female	1993	IT026	-1.73416
Female	2005	IT026	-2.40968
Female	2019	IT026	-2.49416
Female	1993	IT027	-1.8152
Female	2005	IT027	-2.12094
Female	2019	IT027	-2.31128
Female	1993	IT028	-1.77624
Female	2005	IT028	-2.22637
Female	2019	IT028	-1.00761
Female	1993	IT029	-2.55769
Female	2005	IT029	-2.24124
Female	2019	IT029	-1.91055
Female	1993	IT030	-2.53308
Female	2005	IT030	-2.69291
Female	2019	IT030	-3.29579
Female	1993	IT031	-2.04473
Female	2005	IT031	-2.31381
Female	2019	IT031	-2.69712
Female	1993	IT032	-1.82416
Female	2005	IT032	-2.0405
Female	2019	IT032	-2.89005
Female	1993	IT033	-2.24798
Female	2005	IT033	-2.47698
Female	2019	IT033	-2.03466
Female	1993	IT034	-2.1899
Female	2005	IT034	-2.67285
Female	2019	IT034	-3.19426
Female	1993	IT035	-1.69177
Female	2005	IT035	-2.14306
Female	2019	IT035	-2.32589
Female	1993	IT036	-2.16681
Female	2005	IT036	-2.67152
Female	2019	IT036	-2.92179
Female	1993	IT037	-2.74311
Female	2005	IT037	-2.29662
Female	2019	IT037	-2.83052
Female	1993	IT038	-1.64614
Female	2005	IT038	-1.98707
Female	2019	IT038	-1.46286
Female	1993	IT039	-1.11169
Female	2005	IT039	-2.37777
Female	2019	IT039	-2.49628
Female	1993	IT040	-2.06537
Female	2005	IT040	-2.22494
Female	2019	IT040	-1.90173
Female	1993	IT041	-1.40953
Female	2005	IT041	-1.65341
Female	2019	IT041	-1.60729
Female	1993	IT042	-1.70956
Female	2005	IT042	-1.87046
Female	2019	IT042	-1.72954
Female	1993	IT043	-1.97507
Female	2005	IT043	-2.57909
Female	2019	IT043	-3.02718
Female	1993	IT044	-1.77117
Female	2005	IT044	-1.65041
Female	2019	IT044	-1.36697
Female	1993	IT045	-2.71685
Female	2005	IT045	-2.37231
Female	2019	IT045	-1.96219
Female	1993	IT046	-2.44777
Female	2005	IT046	-2.15157
Female	2019	IT046	-1.74788
Female	1993	IT047	-1.68599
Female	2005	IT047	-1.4889
Female	2019	IT047	-1.31278
Female	1993	IT048	-1.15692
Female	2005	IT048	-1.95331
Female	2019	IT048	-2.71869
Female	1993	IT049	-2.14655
Female	2005	IT049	-1.51524
Female	2019	IT049	-1.05052
Female	1993	IT050	-1.33504
Female	2005	IT050	-1.60897
Female	2019	IT050	-2.15195
Female	1993	IT051	-2.76844
Female	2005	IT051	-2.44071
Female	2019	IT051	-0.772499
Female	1993	IT052	-2.24546
Female	2005	IT052	-2.04822
Female	2019	IT052	-1.64724
Female	1993	IT053	-3.04503
Female	2005	IT053	-2.46604
Female	2019	IT053	-1.18413
Female	1993	IT054	-2.20797
Female	2005	IT054	-2.38405
Female	2019	IT054	-1.28459
Female	1993	IT055	-2.02334
Female	2005	IT055	-1.40906
Female	2019	IT055	-1.47074
Female	1993	IT056	-2.22886
Female	2005	IT056	-1.49885
Female	2019	IT056	-1.058
Female	1993	IT057	-2.07851
Female	2005	IT057	-1.74407
Female	2019	IT057	-1.02665
Female	1993	IT058	-1.42475
Female	2005	IT058	-2.18904
Female	2019	IT058	-2.30908
Female	1993	IT059	-0.282142
Female	2005	IT059	-1.14259
Female	2019	IT059	-1.10255
Female	1993	IT060	-1.7898
Female	2005	IT060	-0.819956
Female	2019	IT060	0.534131
Female	1993	IT061	-1.64295
Female	2005	IT061	-1.88457
Female	2019	IT061	-0.294927
Female	1993	IT062	-2.24521
Female	2005	IT062	-1.55768
Female	2019	IT062	-0.875173
Female	1993	IT063	-1.34923
Female	2005	IT063	-1.78888
Female	2019	IT063	-1.69269
Female	1993	IT064	-0.293658
Female	2005	IT064	-0.547597
Female	2019	IT064	-1.48973
Female	1993	IT065	-1.89875
Female	2005	IT065	-1.27446
Female	2019	IT065	-0.212726
Female	1993	IT066	-1.71255
Female	2005	IT066	-0.954055
Female	2019	IT066	-1.25299
Female	1993	IT067	-1.25704
Female	2005	IT067	-0.729191
Female	2019	IT067	-0.384188
Female	1993	IT068	-2.21459
Female	2005	IT068	-1.36416
Female	2019	IT068	-0.826235
Female	1993	IT069	-0.972679
Female	2005	IT069	-0.785219
Female	2019	IT069	-0.353178
Female	1993	IT070	-1.93909
Female	2005	IT070	-1.38575
Female	2019	IT070	-1.19239
Female	1993	IT073	-2.50271
Female	2005	IT073	-1.48346
Female	2019	IT073	-0.138279
Female	1993	IT074	-1.87833
Female	2005	IT074	-1.29737
Female	2019	IT074	-0.502917
Female	1993	IT075	-2.34719
Female	2005	IT075	-1.60438
Female	2019	IT075	0.022285
Female	1993	IT076	-1.45596
Female	2005	IT076	-1.81701
Female	2019	IT076	-1.08985
Female	1993	IT077	-1.63164
Female	2005	IT077	-1.4973
Female	2019	IT077	-0.721223
Female	1993	IT078	-1.87385
Female	2005	IT078	-0.926597
Female	2019	IT078	-0.194788
Female	1993	IT079	-1.69555
Female	2005	IT079	-1.25401
Female	2019	IT079	-0.0944151
Female	1993	IT080	-2.40571
Female	2005	IT080	-1.64519
Female	2019	IT080	-0.455358
Female	1993	IT081	-0.573515
Female	2005	IT081	-0.717588
Female	2019	IT081	-0.275225
Female	1993	IT082	-2.1356
Female	2005	IT082	-1.76039
Female	2019	IT082	-0.389318
Female	1993	IT083	-2.3751
Female	2005	IT083	-1.70743
Female	2019	IT083	-1.32362
Female	1993	IT084	-1.2628
Female	2005	IT084	-0.995378
Female	2019	IT084	-1.20388
Female	1993	IT085	-0.901905
Female	2005	IT085	-1.02063
Female	2019	IT085	-1.3343
Female	1993	IT086	-2.4724
Female	2005	IT086	-1.96537
Female	2019	IT086	-0.837713
Female	1993	IT087	-2.70052
Female	2005	IT087	-1.49366
Female	2019	IT087	0.0508633
Female	1993	IT088	-1.79484
Female	2005	IT088	-1.45831
Female	2019	IT088	-1.11531
Female	1993	IT089	-1.8094
Female	2005	IT089	-1.01795
Female	2019	IT089	0.141629
Female	1993	IT090	-1.14154
Female	2005	IT090	-0.785156
Female	2019	IT090	-0.562258
Female	1993	IT093	-3.23749
Female	2005	IT093	-2.56852
Female	2019	IT093	-2.05273
Female	1993	IT094	-1.92571
Female	2005	IT094	-1.66705
Female	2019	IT094	-1.3626
Female	1993	IT112	-1.73563
Female	2005	IT112	-1.18795
Female	2019	IT112	-1.17439
Female	1993	IT113	-2.42095
Female	2005	IT113	-1.59319
Female	2019	IT113	-1.14384
Female	1993	Nat	0.804301
Female	2005	Nat	-2.13566
Female	2019	Nat	-1.61808
Female	1993	LU	-2.5043
Female	2005	LU	-2.90853
Female	2019	LU	-3.50161
Female	1993	Nat	-2.5043
Female	2005	Nat	-2.90853
Female	2019	Nat	-3.50161
Female	1993	Nat	-1.08198
Female	2005	Nat	-1.25296
Female	2019	Nat	1.04285
Female	1993	UKM	-0.974957
Female	2005	UKM	-1.32517
Female	2019	UKM	1.3374
Female	1993	UKN	-1.51745
Female	2005	UKN	-1.09699
Female	2019	UKN	-0.783513
Female	1993	Nat	0.29489
Female	2005	Nat	-2.547
Female	2019	Nat	-3.22412
Female	1993	NL11	-0.596751
Female	2005	NL11	-1.83124
Female	2019	NL11	-2.44676
Female	1993	NL12	0.148699
Female	2005	NL12	-1.27804
Female	2019	NL12	-3.24291
Female	1993	NL13	-0.729258
Female	2005	NL13	-1.32599
Female	2019	NL13	-2.44347
Female	1993	NL21	-0.319535
Female	2005	NL21	-2.17042
Female	2019	NL21	-2.08777
Female	1993	NL22	0.274472
Female	2005	NL22	-2.09583
Female	2019	NL22	-3.06391
Female	1993	NL23	-1.21409
Female	2005	NL23	-2.18478
Female	2019	NL23	-3.18509
Female	1993	NL31	-0.650866
Female	2005	NL31	-2.25947
Female	2019	NL31	-3.70596
Female	1993	NL32	-0.450381
Female	2005	NL32	-2.8288
Female	2019	NL32	-3.24442
Female	1993	NL33	0.0949078
Female	2005	NL33	-2.14349
Female	2019	NL33	-3.74504
Female	1993	NL34	-0.198831
Female	2005	NL34	-1.62695
Female	2019	NL34	-2.33624
Female	1993	NL41	-0.370779
Female	2005	NL41	-1.98124
Female	2019	NL41	-2.95601
Female	1993	NL42	1.19007
Female	2005	NL42	-1.61073
Female	2019	NL42	-2.84917
Female	1993	Nat	-3.755
Female	2005	Nat	-2.36492
Female	2019	Nat	-0.413693
Female	1993	PT11	-7.2073
Female	2005	PT11	-3.07367
Female	2019	PT11	1.34595
Female	1993	PT15	-2.33238
Female	2005	PT15	-1.55133
Female	2019	PT15	-1.95853
Female	1993	PT16	-3.68368
Female	2005	PT16	-3.2516
Female	2019	PT16	-0.836776
Female	1993	PT17	0.0144327
Female	2005	PT17	-1.53723
Female	2019	PT17	-2.19953
Female	1993	PT18	-0.542583
Female	2005	PT18	-1.71931
Female	2019	PT18	-0.37141
Female	1993	PT20	-2.18346
Female	2005	PT20	-2.68391
Female	2019	PT20	-1.97092
Female	1993	PT30	-1.71058
Female	2005	PT30	-2.52322
Female	2019	PT30	-3.05284
Male	1993	AT11	-3.33249
Male	2005	AT11	-3.24915
Male	2019	AT11	-3.49738
Male	1993	AT12	-2.35344
Male	2005	AT12	-3.3145
Male	2019	AT12	-3.37774
Male	1993	AT13	-3.38861
Male	2005	AT13	-2.86263
Male	2019	AT13	-3.53658
Male	1993	AT21	-2.90951
Male	2005	AT21	-2.15262
Male	2019	AT21	-2.41671
Male	1993	AT22	-1.90685
Male	2005	AT22	-2.81641
Male	2019	AT22	-2.86038
Male	1993	AT31	-1.93983
Male	2005	AT31	-3.22094
Male	2019	AT31	-3.14451
Male	1993	AT32	-1.45685
Male	2005	AT32	-2.65621
Male	2019	AT32	-2.52519
Male	1993	AT33	-2.43147
Male	2005	AT33	-2.57084
Male	2019	AT33	-2.6786
Male	1993	AT34	-2.33367
Male	2005	AT34	-2.30204
Male	2019	AT34	-2.31952
Male	1993	Nat	-2.07013
Male	2005	Nat	-3.05486
Male	2019	Nat	-3.04921
Male	1993	BE10	-1.56851
Male	2005	BE10	-3.05917
Male	2019	BE10	-3.30317
Male	1993	BE21	-1.88298
Male	2005	BE21	-2.62133
Male	2019	BE21	-2.38063
Male	1993	BE22	-2.00926
Male	2005	BE22	-1.9705
Male	2019	BE22	-2.39445
Male	1993	BE23	-1.51077
Male	2005	BE23	-2.71127
Male	2019	BE23	-3.13161
Male	1993	BE24	-1.52359
Male	2005	BE24	-2.66091
Male	2019	BE24	-3.38761
Male	1993	BE25	-0.700531
Male	2005	BE25	-2.11415
Male	2019	BE25	-3.02514
Male	1993	BE31	-1.60976
Male	2005	BE31	-1.97932
Male	2019	BE31	-4.07583
Male	1993	BE32	0.164806
Male	2005	BE32	-1.80794
Male	2019	BE32	-3.35712
Male	1993	BE33	-0.212757
Male	2005	BE33	-1.68271
Male	2019	BE33	-2.76103
Male	1993	BE34	-0.644555
Male	2005	BE34	-2.11881
Male	2019	BE34	-3.45635
Male	1993	BE35	-0.560145
Male	2005	BE35	-2.10318
Male	2019	BE35	-3.49975
Male	1993	Nat	-0.564081
Male	2005	Nat	-2.4418
Male	2019	Nat	-2.80905
Male	1993	CH011	-3.70944
Male	2005	CH011	-3.45684
Male	2019	CH011	-3.17381
Male	1993	CH012	-3.83801
Male	2005	CH012	-3.61199
Male	2019	CH012	-3.09796
Male	1993	CH013	-2.1961
Male	2005	CH013	-2.67069
Male	2019	CH013	-3.95833
Male	1993	CH021	-2.79474
Male	2005	CH021	-2.55774
Male	2019	CH021	-2.88152
Male	1993	CH022	-2.69436
Male	2005	CH022	-3.83686
Male	2019	CH022	-4.14399
Male	1993	CH023	-3.04415
Male	2005	CH023	-2.79446
Male	2019	CH023	-2.71444
Male	1993	CH024	-3.75713
Male	2005	CH024	-3.41593
Male	2019	CH024	-4.32618
Male	1993	CH025	-2.02561
Male	2005	CH025	-2.33982
Male	2019	CH025	-1.93672
Male	1993	CH031	-2.61624
Male	2005	CH031	-3.3963
Male	2019	CH031	-3.76142
Male	1993	CH032	-2.30551
Male	2005	CH032	-2.3182
Male	2019	CH032	-1.7286
Male	1993	CH033	-2.75878
Male	2005	CH033	-2.67256
Male	2019	CH033	-2.37958
Male	1993	CH040	-2.79052
Male	2005	CH040	-3.29202
Male	2019	CH040	-3.77084
Male	1993	CH051	-2.39398
Male	2005	CH051	-2.68754
Male	2019	CH051	-2.76359
Male	1993	CH052	-2.7011
Male	2005	CH052	-2.94456
Male	2019	CH052	-2.92376
Male	1993	CH053	-1.83023
Male	2005	CH053	-2.41255
Male	2019	CH053	-2.83177
Male	1993	CH054	-2.92105
Male	2005	CH054	-2.96141
Male	2019	CH054	-2.77899
Male	1993	CH055	-2.89111
Male	2005	CH055	-3.20497
Male	2019	CH055	-3.19306
Male	1993	CH056	-2.81983
Male	2005	CH056	-2.42887
Male	2019	CH056	-1.95262
Male	1993	CH057	-2.94976
Male	2005	CH057	-2.40529
Male	2019	CH057	-2.43563
Male	1993	CH061	-3.14257
Male	2005	CH061	-2.6617
Male	2019	CH061	-2.70222
Male	1993	CH062	-2.34502
Male	2005	CH062	-2.15429
Male	2019	CH062	-1.9905
Male	1993	CH063	-3.32681
Male	2005	CH063	-3.00873
Male	2019	CH063	-3.01947
Male	1993	CH064	-1.83242
Male	2005	CH064	-1.9766
Male	2019	CH064	-2.24911
Male	1993	CH065	-2.94954
Male	2005	CH065	-2.65139
Male	2019	CH065	-2.06105
Male	1993	CH066	-2.55941
Male	2005	CH066	-3.07531
Male	2019	CH066	-3.89555
Male	1993	CH070	-3.28575
Male	2005	CH070	-3.3506
Male	2019	CH070	-3.81484
Male	1993	Nat	-2.89726
Male	2005	Nat	-3.11759
Male	2019	Nat	-3.10915
Male	1993	DE1001	-1.66333
Male	2005	DE1001	-2.44104
Male	2019	DE1001	-1.70944
Male	1993	DE101	-0.930422
Male	2005	DE101	-2.34539
Male	2019	DE101	-1.89599
Male	1993	DE102	-1.15354
Male	2005	DE102	-1.92423
Male	2019	DE102	-2.13482
Male	1993	DE103	-1.89387
Male	2005	DE103	-2.26136
Male	2019	DE103	-1.07524
Male	1993	DE104	-1.78756
Male	2005	DE104	-2.07848
Male	2019	DE104	-2.40771
Male	1993	DE105	-1.34806
Male	2005	DE105	-1.84172
Male	2019	DE105	-1.83006
Male	1993	DE1101	-3.59937
Male	2005	DE1101	-2.67653
Male	2019	DE1101	-3.3529
Male	1993	DE1201	-4.99353
Male	2005	DE1201	-3.30911
Male	2019	DE1201	-3.18739
Male	1993	DE1202	-4.12237
Male	2005	DE1202	-2.44039
Male	2019	DE1202	-2.50733
Male	1993	DE1203	-5.69092
Male	2005	DE1203	-2.96341
Male	2019	DE1203	-2.26249
Male	1993	DE1204	-5.3012
Male	2005	DE1204	-3.24571
Male	2019	DE1204	-2.6955
Male	1993	DE1205	-5.13998
Male	2005	DE1205	-3.05759
Male	2019	DE1205	-1.99217
Male	1993	DE1301	-4.92318
Male	2005	DE1301	-3.0264
Male	2019	DE1301	-1.70438
Male	1993	DE1302	-4.35332
Male	2005	DE1302	-2.38391
Male	2019	DE1302	-2.66346
Male	1993	DE1303	-4.51802
Male	2005	DE1303	-2.84017
Male	2019	DE1303	-1.78985
Male	1993	DE1304	-4.55442
Male	2005	DE1304	-2.67204
Male	2019	DE1304	-2.35744
Male	1993	DE1401	-3.23971
Male	2005	DE1401	-2.1856
Male	2019	DE1401	-3.2828
Male	1993	DE1402	-3.04713
Male	2005	DE1402	-2.01023
Male	2019	DE1402	-2.62163
Male	1993	DE1403	-2.82762
Male	2005	DE1403	-2.40709
Male	2019	DE1403	-2.09798
Male	1993	DE1404	-3.49789
Male	2005	DE1404	-2.44535
Male	2019	DE1404	-2.12766
Male	1993	DE1501	-3.61408
Male	2005	DE1501	-2.1723
Male	2019	DE1501	-2.16475
Male	1993	DE1502	-3.83004
Male	2005	DE1502	-2.27753
Male	2019	DE1502	-1.77987
Male	1993	DE1503	-2.70546
Male	2005	DE1503	-2.03954
Male	2019	DE1503	-2.31246
Male	1993	DE1504	-3.40961
Male	2005	DE1504	-1.82248
Male	2019	DE1504	-2.18783
Male	1993	DE1601	-3.3131
Male	2005	DE1601	-1.8953
Male	2019	DE1601	-2.41331
Male	1993	DE1602	-2.92866
Male	2005	DE1602	-1.34187
Male	2019	DE1602	-1.42145
Male	1993	DE1603	-3.05707
Male	2005	DE1603	-2.10872
Male	2019	DE1603	-2.11174
Male	1993	DE1604	-3.05262
Male	2005	DE1604	-1.8927
Male	2019	DE1604	-1.3329
Male	1993	DE201	-3.25609
Male	2005	DE201	-3.00515
Male	2019	DE201	-3.2826
Male	1993	DE301	-1.11707
Male	2005	DE301	-2.16851
Male	2019	DE301	-1.67015
Male	1993	DE302	-1.7498
Male	2005	DE302	-1.98203
Male	2019	DE302	-1.89219
Male	1993	DE303	-1.7237
Male	2005	DE303	-1.76848
Male	2019	DE303	-1.35786
Male	1993	DE304	-1.59458
Male	2005	DE304	-2.08085
Male	2019	DE304	-1.97234
Male	1993	DE305	-1.71061
Male	2005	DE305	-2.25553
Male	2019	DE305	-1.26694
Male	1993	DE306	-1.2758
Male	2005	DE306	-2.40773
Male	2019	DE306	-2.21513
Male	1993	DE307	-1.86121
Male	2005	DE307	-2.28015
Male	2019	DE307	-1.74707
Male	1993	DE308	-1.67531
Male	2005	DE308	-1.75852
Male	2019	DE308	-2.56149
Male	1993	DE309	-2.07154
Male	2005	DE309	-1.86323
Male	2019	DE309	-2.18061
Male	1993	DE310	-1.94851
Male	2005	DE310	-2.23683
Male	2019	DE310	-2.1156
Male	1993	DE311	-2.1009
Male	2005	DE311	-2.42442
Male	2019	DE311	-2.27439
Male	1993	DE312	-2.42973
Male	2005	DE312	-1.71169
Male	2019	DE312	-1.43602
Male	1993	DE313	-2.36711
Male	2005	DE313	-2.25543
Male	2019	DE313	-1.43912
Male	1993	DE401	-1.39026
Male	2005	DE401	-2.08716
Male	2019	DE401	-2.1548
Male	1993	DE501	-1.53548
Male	2005	DE501	-2.15681
Male	2019	DE501	-0.579237
Male	1993	DE502	-1.7261
Male	2005	DE502	-1.93608
Male	2019	DE502	-3.0537
Male	1993	DE503	-1.58318
Male	2005	DE503	-2.19683
Male	2019	DE503	-1.86713
Male	1993	DE504	-1.44934
Male	2005	DE504	-2.63009
Male	2019	DE504	-0.777503
Male	1993	DE505	-2.20279
Male	2005	DE505	-2.26592
Male	2019	DE505	-1.60569
Male	1993	DE506	-1.4954
Male	2005	DE506	-1.73201
Male	2019	DE506	-2.84765
Male	1993	DE507	-1.25156
Male	2005	DE507	-2.16624
Male	2019	DE507	-2.24528
Male	1993	DE508	-2.00766
Male	2005	DE508	-2.28827
Male	2019	DE508	-1.8555
Male	1993	DE509	-0.728315
Male	2005	DE509	-2.16017
Male	2019	DE509	-1.66936
Male	1993	DE510	-1.8671
Male	2005	DE510	-2.42254
Male	2019	DE510	-1.86574
Male	1993	DE511	-2.21473
Male	2005	DE511	-2.53661
Male	2019	DE511	-2.89714
Male	1993	DE512	-2.46498
Male	2005	DE512	-2.42825
Male	2019	DE512	-1.64642
Male	1993	DE513	-1.89852
Male	2005	DE513	-1.80587
Male	2019	DE513	-2.87713
Male	1993	DE601	-1.7258
Male	2005	DE601	-2.62468
Male	2019	DE601	-1.6602
Male	1993	DE602	-0.923782
Male	2005	DE602	-2.17308
Male	2019	DE602	-2.22988
Male	1993	DE603	-1.6324
Male	2005	DE603	-2.35956
Male	2019	DE603	-2.8122
Male	1993	DE604	-3.27775
Male	2005	DE604	-3.00422
Male	2019	DE604	-1.7342
Male	1993	DE605	-1.63905
Male	2005	DE605	-2.23915
Male	2019	DE605	-2.43897
Male	1993	DE701	-2.52403
Male	2005	DE701	-2.24734
Male	2019	DE701	-1.39451
Male	1993	DE702	-2.15484
Male	2005	DE702	-2.50175
Male	2019	DE702	-2.23093
Male	1993	DE703	-1.47815
Male	2005	DE703	-2.37703
Male	2019	DE703	-2.29667
Male	1993	DE704	-2.93514
Male	2005	DE704	-3.08231
Male	2019	DE704	-2.96403
Male	1993	DE705	-1.52512
Male	2005	DE705	-2.20252
Male	2019	DE705	-1.88382
Male	1993	DE801	-2.04462
Male	2005	DE801	-2.30838
Male	2019	DE801	-1.90356
Male	1993	DE802	-2.50727
Male	2005	DE802	-2.63
Male	2019	DE802	-2.12082
Male	1993	DE803	-1.72315
Male	2005	DE803	-2.88097
Male	2019	DE803	-1.66797
Male	1993	DE804	-2.32091
Male	2005	DE804	-2.99993
Male	2019	DE804	-1.62868
Male	1993	DE805	-2.67089
Male	2005	DE805	-3.3244
Male	2019	DE805	-2.12029
Male	1993	DE806	-3.19312
Male	2005	DE806	-2.23474
Male	2019	DE806	-1.54922
Male	1993	DE807	-1.80835
Male	2005	DE807	-2.55609
Male	2019	DE807	-1.8401
Male	1993	DE808	-2.23374
Male	2005	DE808	-2.75162
Male	2019	DE808	-2.24294
Male	1993	DE809	-2.38884
Male	2005	DE809	-2.24984
Male	2019	DE809	-1.49027
Male	1993	DE810	-2.40545
Male	2005	DE810	-2.87164
Male	2019	DE810	-2.58511
Male	1993	DE811	-3.23549
Male	2005	DE811	-3.29248
Male	2019	DE811	-1.35322
Male	1993	DE812	-2.16324
Male	2005	DE812	-2.71975
Male	2019	DE812	-1.5287
Male	1993	DE901	-1.96717
Male	2005	DE901	-2.3777
Male	2019	DE901	-2.33419
Male	1993	DE902	-2.04378
Male	2005	DE902	-2.73234
Male	2019	DE902	-2.40615
Male	1993	DE903	-2.59746
Male	2005	DE903	-2.23349
Male	2019	DE903	-1.83031
Male	1993	DE904	-1.58816
Male	2005	DE904	-2.47981
Male	2019	DE904	-2.76437
Male	1993	DE905	-2.3361
Male	2005	DE905	-2.79299
Male	2019	DE905	-2.00252
Male	1993	DE906	-1.68864
Male	2005	DE906	-2.38724
Male	2019	DE906	-2.78436
Male	1993	DE907	-2.26686
Male	2005	DE907	-2.82791
Male	2019	DE907	-2.1212
Male	1993	DE908	-2.33288
Male	2005	DE908	-2.79566
Male	2019	DE908	-2.40038
Male	1993	DE909	-2.48174
Male	2005	DE909	-2.29038
Male	2019	DE909	-1.33134
Male	1993	DE910	-2.09841
Male	2005	DE910	-3.65083
Male	2019	DE910	-3.3767
Male	1993	DE911	-1.97378
Male	2005	DE911	-2.43073
Male	2019	DE911	-2.6229
Male	1993	DE912	-1.81714
Male	2005	DE912	-3.14447
Male	2019	DE912	-2.00979
Male	1993	DE913	-2.09355
Male	2005	DE913	-2.22209
Male	2019	DE913	-3.1231
Male	1993	DE914	-2.10918
Male	2005	DE914	-2.73967
Male	2019	DE914	-3.15396
Male	1993	DE915	-2.32938
Male	2005	DE915	-2.69825
Male	2019	DE915	-2.82245
Male	1993	DE916	-1.76414
Male	2005	DE916	-2.42597
Male	2019	DE916	-2.09922
Male	1993	DE917	-2.14834
Male	2005	DE917	-2.7073
Male	2019	DE917	-2.80797
Male	1993	DE918	-2.31855
Male	2005	DE918	-2.78998
Male	2019	DE918	-2.28674
Male	1993	Nat	0.222154
Male	2005	Nat	-2.95728
Male	2019	Nat	-1.98844
Male	1993	DK011	-3.96366
Male	2005	DK011	-3.93119
Male	2019	DK011	-6.85695
Male	1993	DK012	-1.86888
Male	2005	DK012	-3.05601
Male	2019	DK012	-6.56144
Male	1993	DK013	-2.27359
Male	2005	DK013	-3.12736
Male	2019	DK013	-4.05649
Male	1993	DK014	-1.79557
Male	2005	DK014	-1.85782
Male	2019	DK014	-1.89889
Male	1993	DK021	-0.935376
Male	2005	DK021	-2.63474
Male	2019	DK021	-4.51071
Male	1993	DK022	-0.493432
Male	2005	DK022	-1.47314
Male	2019	DK022	-4.44892
Male	1993	DK031	-1.55626
Male	2005	DK031	-2.05368
Male	2019	DK031	-2.77647
Male	1993	DK032	-0.775599
Male	2005	DK032	-1.5066
Male	2019	DK032	-3.23295
Male	1993	DK041	-1.96303
Male	2005	DK041	-2.63078
Male	2019	DK041	-2.59689
Male	1993	DK042	-1.73682
Male	2005	DK042	-1.65423
Male	2019	DK042	-4.43722
Male	1993	DK050	-1.04204
Male	2005	DK050	-1.72237
Male	2019	DK050	-2.6037
Male	1993	Nat	-1.69036
Male	2005	Nat	-2.079
Male	2019	Nat	-4.24645
Male	1993	ES111	-1.53356
Male	2005	ES111	-2.61516
Male	2019	ES111	-3.6901
Male	1993	ES112	-1.14526
Male	2005	ES112	-2.51052
Male	2019	ES112	-3.77294
Male	1993	ES113	-1.03604
Male	2005	ES113	-2.21988
Male	2019	ES113	-3.24853
Male	1993	ES114	-1.78642
Male	2005	ES114	-1.9793
Male	2019	ES114	-4.10517
Male	1993	ES120	-1.72697
Male	2005	ES120	-2.51086
Male	2019	ES120	-4.50912
Male	1993	ES130	-1.74551
Male	2005	ES130	-2.97143
Male	2019	ES130	-4.02781
Male	1993	ES211	-2.61999
Male	2005	ES211	-2.81109
Male	2019	ES211	-3.9449
Male	1993	ES212	-1.85736
Male	2005	ES212	-2.88266
Male	2019	ES212	-4.18613
Male	1993	ES213	-2.01299
Male	2005	ES213	-2.89599
Male	2019	ES213	-4.43512
Male	1993	ES220	-1.53523
Male	2005	ES220	-2.96781
Male	2019	ES220	-3.20632
Male	1993	ES230	-2.42377
Male	2005	ES230	-2.80638
Male	2019	ES230	-2.81061
Male	1993	ES241	-1.38684
Male	2005	ES241	-2.25023
Male	2019	ES241	-2.06396
Male	1993	ES242	-0.961936
Male	2005	ES242	-2.51554
Male	2019	ES242	-3.08826
Male	1993	ES243	-1.95279
Male	2005	ES243	-2.78991
Male	2019	ES243	-3.69353
Male	1993	ES300	1.86826
Male	2005	ES300	-3.6358
Male	2019	ES300	-4.65984
Male	1993	ES411	-1.32648
Male	2005	ES411	-2.90298
Male	2019	ES411	-4.1967
Male	1993	ES412	-1.79028
Male	2005	ES412	-3.33935
Male	2019	ES412	-4.37756
Male	1993	ES413	-0.529685
Male	2005	ES413	-2.52925
Male	2019	ES413	-3.74384
Male	1993	ES414	-2.23527
Male	2005	ES414	-2.9292
Male	2019	ES414	-3.78731
Male	1993	ES415	-1.33001
Male	2005	ES415	-3.10172
Male	2019	ES415	-4.30064
Male	1993	ES416	-3.24399
Male	2005	ES416	-3.37144
Male	2019	ES416	-3.30093
Male	1993	ES417	-1.83176
Male	2005	ES417	-2.44069
Male	2019	ES417	-2.78737
Male	1993	ES418	-1.21465
Male	2005	ES418	-2.56417
Male	2019	ES418	-4.99235
Male	1993	ES419	-2.37108
Male	2005	ES419	-2.39774
Male	2019	ES419	-2.04517
Male	1993	ES421	-1.83406
Male	2005	ES421	-2.21116
Male	2019	ES421	-3.08724
Male	1993	ES422	-1.9078
Male	2005	ES422	-2.27482
Male	2019	ES422	-2.64611
Male	1993	ES423	-1.3709
Male	2005	ES423	-1.67264
Male	2019	ES423	-2.20118
Male	1993	ES424	-2.50566
Male	2005	ES424	-2.76939
Male	2019	ES424	-3.37123
Male	1993	ES425	-1.61562
Male	2005	ES425	-2.55628
Male	2019	ES425	-2.15345
Male	1993	ES431	-1.89867
Male	2005	ES431	-2.44525
Male	2019	ES431	-3.3156
Male	1993	ES432	-1.44892
Male	2005	ES432	-2.5604
Male	2019	ES432	-2.40038
Male	1993	ES511	-1.82806
Male	2005	ES511	-3.15366
Male	2019	ES511	-3.52149
Male	1993	ES512	-2.04691
Male	2005	ES512	-3.43185
Male	2019	ES512	-2.21276
Male	1993	ES513	-0.861527
Male	2005	ES513	-2.52916
Male	2019	ES513	-4.243
Male	1993	ES514	-0.978359
Male	2005	ES514	-2.30759
Male	2019	ES514	-2.71918
Male	1993	ES521	-0.341249
Male	2005	ES521	-2.85974
Male	2019	ES521	-2.59135
Male	1993	ES522	-1.00631
Male	2005	ES522	-2.50373
Male	2019	ES522	-2.3373
Male	1993	ES523	-1.41441
Male	2005	ES523	-2.59593
Male	2019	ES523	-3.6864
Male	1993	ES530	-2.96616
Male	2005	ES530	-3.09939
Male	2019	ES530	-4.6849
Male	1993	ES611	-1.13098
Male	2005	ES611	-2.6133
Male	2019	ES611	-2.25191
Male	1993	ES612	-1.80534
Male	2005	ES612	-2.55973
Male	2019	ES612	-3.32715
Male	1993	ES613	-2.13127
Male	2005	ES613	-2.17626
Male	2019	ES613	-2.42714
Male	1993	ES614	-1.44769
Male	2005	ES614	-2.16379
Male	2019	ES614	-3.06179
Male	1993	ES615	-1.82216
Male	2005	ES615	-2.42817
Male	2019	ES615	-3.80737
Male	1993	ES616	-1.073
[truncated: 785 more rows]

## Sheet: Figure A4
Sex	Year	Geo	Var
Female	1993	AT11	-0.965273
Female	2005	AT11	-2.31328
Female	2019	AT11	-1.30823
Female	1993	AT12	-1.56934
Female	2005	AT12	-2.14516
Female	2019	AT12	-1.20232
Female	1993	AT13	-1.56357
Female	2005	AT13	-1.7803
Female	2019	AT13	-1.18863
Female	1993	AT21	-2.15433
Female	2005	AT21	-1.68786
Female	2019	AT21	-1.6837
Female	1993	AT22	-2.23001
Female	2005	AT22	-2.20652
Female	2019	AT22	-1.74801
Female	1993	AT31	-1.63765
Female	2005	AT31	-1.97185
Female	2019	AT31	-1.59769
Female	1993	AT32	-1.76592
Female	2005	AT32	-2.50729
Female	2019	AT32	-1.62702
Female	1993	AT33	-1.74114
Female	2005	AT33	-1.93981
Female	2019	AT33	-1.6208
Female	1993	AT34	-1.98847
Female	2005	AT34	-2.02809
Female	2019	AT34	-0.743839
Female	1993	Nat	-1.80384
Female	2005	Nat	-2.07547
Female	2019	Nat	-1.40875
Female	1993	BE10	-1.11135
Female	2005	BE10	-1.26946
Female	2019	BE10	-0.907558
Female	1993	BE21	-0.913687
Female	2005	BE21	-1.95274
Female	2019	BE21	-1.19504
Female	1993	BE22	-0.745491
Female	2005	BE22	-2.15051
Female	2019	BE22	-1.81492
Female	1993	BE23	-1.33978
Female	2005	BE23	-2.27565
Female	2019	BE23	-1.52484
Female	1993	BE24	-1.11802
Female	2005	BE24	-2.3993
Female	2019	BE24	-1.29886
Female	1993	BE25	-1.41079
Female	2005	BE25	-2.00005
Female	2019	BE25	-2.25729
Female	1993	BE31	-0.796775
Female	2005	BE31	-2.20311
Female	2019	BE31	-2.16292
Female	1993	BE32	-0.770736
Female	2005	BE32	-1.52905
Female	2019	BE32	-1.5155
Female	1993	BE33	-0.791842
Female	2005	BE33	-1.40162
Female	2019	BE33	-1.1435
Female	1993	BE34	-0.958679
Female	2005	BE34	-2.00157
Female	2019	BE34	-1.10501
Female	1993	BE35	-1.15857
Female	2005	BE35	-1.64516
Female	2019	BE35	-1.32341
Female	1993	Nat	-1.13271
Female	2005	Nat	-2.05522
Female	2019	Nat	-1.59061
Female	1993	CH011	-0.805194
Female	2005	CH011	-1.78083
Female	2019	CH011	-1.58072
Female	1993	CH012	-1.41537
Female	2005	CH012	-1.44299
Female	2019	CH012	-1.0895
Female	1993	CH013	-0.919474
Female	2005	CH013	-1.77308
Female	2019	CH013	-0.867129
Female	1993	CH021	-0.714596
Female	2005	CH021	-2.20945
Female	2019	CH021	-0.875737
Female	1993	CH022	-1.31418
Female	2005	CH022	-1.86969
Female	2019	CH022	-1.33002
Female	1993	CH023	-1.44493
Female	2005	CH023	-1.45237
Female	2019	CH023	-0.268033
Female	1993	CH024	-0.950677
Female	2005	CH024	-1.86116
Female	2019	CH024	-0.448323
Female	1993	CH025	-1.34815
Female	2005	CH025	-1.68792
Female	2019	CH025	-2.21187
Female	1993	CH031	-1.10491
Female	2005	CH031	-1.38539
Female	2019	CH031	-0.561603
Female	1993	CH032	-1.17449
Female	2005	CH032	-2.03387
Female	2019	CH032	-1.58374
Female	1993	CH033	-1.68269
Female	2005	CH033	-1.8886
Female	2019	CH033	-0.946916
Female	1993	CH040	-0.49182
Female	2005	CH040	-2.16059
Female	2019	CH040	-0.74536
Female	1993	CH051	-0.943794
Female	2005	CH051	-1.3416
Female	2019	CH051	-1.54194
Female	1993	CH052	-1.96426
Female	2005	CH052	-2.07619
Female	2019	CH052	-1.60099
Female	1993	CH053	-0.918187
Female	2005	CH053	-1.48283
Female	2019	CH053	-1.72039
Female	1993	CH054	-1.88445
Female	2005	CH054	-2.0041
Female	2019	CH054	-1.94656
Female	1993	CH055	-1.43216
Female	2005	CH055	-1.81894
Female	2019	CH055	-1.28964
Female	1993	CH056	-2.23933
Female	2005	CH056	-1.44846
Female	2019	CH056	-1.70635
Female	1993	CH057	-1.45911
Female	2005	CH057	-1.80353
Female	2019	CH057	-1.41058
Female	1993	CH061	-1.54223
Female	2005	CH061	-1.65902
Female	2019	CH061	-1.48332
Female	1993	CH062	-1.18305
Female	2005	CH062	-1.31377
Female	2019	CH062	-1.19432
Female	1993	CH063	-2.88065
Female	2005	CH063	-2.06548
Female	2019	CH063	-1.46499
Female	1993	CH064	-1.50437
Female	2005	CH064	-2.19123
Female	2019	CH064	-2.4051
Female	1993	CH065	-2.28028
Female	2005	CH065	-2.12238
Female	2019	CH065	-1.64022
Female	1993	CH066	-1.21285
Female	2005	CH066	-2.09181
Female	2019	CH066	-1.24302
Female	1993	CH070	-1.37978
Female	2005	CH070	-1.74859
Female	2019	CH070	-1.30713
Female	1993	Nat	-1.04633
Female	2005	Nat	-2.17165
Female	2019	Nat	-1.11614
Female	1993	DE1001	-1.55706
Female	2005	DE1001	-1.93334
Female	2019	DE1001	0.0659491
Female	1993	DE101	-0.660812
Female	2005	DE101	-1.45922
Female	2019	DE101	-0.995668
Female	1993	DE102	-1.48781
Female	2005	DE102	-1.14484
Female	2019	DE102	-1.36091
Female	1993	DE103	-1.60985
Female	2005	DE103	-1.21056
Female	2019	DE103	-0.980559
Female	1993	DE104	-1.66825
Female	2005	DE104	-1.61876
Female	2019	DE104	-1.74902
Female	1993	DE105	-1.62136
Female	2005	DE105	-1.16796
Female	2019	DE105	-0.615803
Female	1993	DE1101	-2.08498
Female	2005	DE1101	-1.6788
Female	2019	DE1101	-1.55366
Female	1993	DE1201	-2.47832
Female	2005	DE1201	-1.82399
Female	2019	DE1201	-1.58594
Female	1993	DE1202	-2.0665
Female	2005	DE1202	-1.88286
Female	2019	DE1202	-2.12813
Female	1993	DE1203	-2.28771
Female	2005	DE1203	-2.00274
Female	2019	DE1203	-1.92347
Female	1993	DE1204	-2.26011
Female	2005	DE1204	-1.4267
Female	2019	DE1204	-3.26419
Female	1993	DE1205	-2.9147
Female	2005	DE1205	-1.70862
Female	2019	DE1205	-2.62027
Female	1993	DE1301	-2.44964
Female	2005	DE1301	-2.18879
Female	2019	DE1301	-0.819987
Female	1993	DE1302	-2.20778
Female	2005	DE1302	-2.17315
Female	2019	DE1302	-2.04211
Female	1993	DE1303	-2.57152
Female	2005	DE1303	-1.45254
Female	2019	DE1303	-1.52098
Female	1993	DE1304	-2.30876
Female	2005	DE1304	-2.03174
Female	2019	DE1304	-1.98755
Female	1993	DE1401	-3.10513
Female	2005	DE1401	-1.96148
Female	2019	DE1401	-2.13534
Female	1993	DE1402	-2.68115
Female	2005	DE1402	-1.87773
Female	2019	DE1402	-1.79167
Female	1993	DE1403	-2.47442
Female	2005	DE1403	-1.80807
Female	2019	DE1403	-1.80483
Female	1993	DE1404	-2.93081
Female	2005	DE1404	-1.87129
Female	2019	DE1404	-1.47999
Female	1993	DE1501	-2.37815
Female	2005	DE1501	-1.52103
Female	2019	DE1501	-2.26623
Female	1993	DE1502	-2.23514
Female	2005	DE1502	-1.47213
Female	2019	DE1502	-1.61666
Female	1993	DE1503	-2.76456
Female	2005	DE1503	-1.59792
Female	2019	DE1503	-2.14633
Female	1993	DE1504	-2.58834
Female	2005	DE1504	-1.62635
Female	2019	DE1504	-1.19906
Female	1993	DE1601	-2.63834
Female	2005	DE1601	-1.6492
Female	2019	DE1601	-1.78776
Female	1993	DE1602	-1.91224
Female	2005	DE1602	-1.56169
Female	2019	DE1602	-1.73522
Female	1993	DE1603	-2.60186
Female	2005	DE1603	-1.76531
Female	2019	DE1603	-1.76784
Female	1993	DE1604	-2.13142
Female	2005	DE1604	-1.95196
Female	2019	DE1604	-1.40078
Female	1993	DE201	-1.02117
Female	2005	DE201	-1.13028
Female	2019	DE201	-1.25884
Female	1993	DE301	-1.03325
Female	2005	DE301	-1.56468
Female	2019	DE301	-0.51319
Female	1993	DE302	-1.24815
Female	2005	DE302	-1.82698
Female	2019	DE302	-0.637112
Female	1993	DE303	-1.74014
Female	2005	DE303	-0.925018
Female	2019	DE303	-1.66179
Female	1993	DE304	-0.903193
Female	2005	DE304	-1.49081
Female	2019	DE304	-1.43382
Female	1993	DE305	-1.04284
Female	2005	DE305	-1.57765
Female	2019	DE305	-0.664309
Female	1993	DE306	-1.38174
Female	2005	DE306	-1.52691
Female	2019	DE306	-1.55827
Female	1993	DE307	-1.32039
Female	2005	DE307	-1.6442
Female	2019	DE307	-1.47987
Female	1993	DE308	-1.40217
Female	2005	DE308	-1.32043
Female	2019	DE308	-1.20712
Female	1993	DE309	-1.37796
Female	2005	DE309	-1.17572
Female	2019	DE309	-1.67564
Female	1993	DE310	-1.61164
Female	2005	DE310	-1.03864
Female	2019	DE310	-1.15931
Female	1993	DE311	-1.46806
Female	2005	DE311	-1.46031
Female	2019	DE311	-0.772893
Female	1993	DE312	-0.934018
Female	2005	DE312	-1.39615
Female	2019	DE312	-1.33533
Female	1993	DE313	-1.29739
Female	2005	DE313	-1.6106
Female	2019	DE313	-0.565091
Female	1993	DE401	-1.69522
Female	2005	DE401	-1.01961
Female	2019	DE401	-1.01617
Female	1993	DE501	-1.0144
Female	2005	DE501	-1.95455
Female	2019	DE501	-0.529863
Female	1993	DE502	-1.40689
Female	2005	DE502	-2.01794
Female	2019	DE502	-0.6279
Female	1993	DE503	-1.04696
Female	2005	DE503	-1.36472
Female	2019	DE503	-1.13746
Female	1993	DE504	-0.898709
Female	2005	DE504	-1.4688
Female	2019	DE504	-0.767888
Female	1993	DE505	-1.17072
Female	2005	DE505	-2.10954
Female	2019	DE505	-0.92872
Female	1993	DE506	-0.839804
Female	2005	DE506	-1.60451
Female	2019	DE506	-0.763558
Female	1993	DE507	-0.916166
Female	2005	DE507	-1.48759
Female	2019	DE507	-1.35157
Female	1993	DE508	-0.956434
Female	2005	DE508	-1.73981
Female	2019	DE508	-0.795395
Female	1993	DE509	-0.889754
Female	2005	DE509	-1.4945
Female	2019	DE509	-0.59589
Female	1993	DE510	-1.50637
Female	2005	DE510	-1.82889
Female	2019	DE510	-1.21784
Female	1993	DE511	-1.72095
Female	2005	DE511	-1.66374
Female	2019	DE511	-0.994275
Female	1993	DE512	-1.61921
Female	2005	DE512	-1.63469
Female	2019	DE512	-1.3182
Female	1993	DE513	-1.73504
Female	2005	DE513	-1.18379
Female	2019	DE513	-1.13466
Female	1993	DE601	-1.90471
Female	2005	DE601	-1.69385
Female	2019	DE601	-0.767747
Female	1993	DE602	-1.46857
Female	2005	DE602	-1.45755
Female	2019	DE602	-1.03375
Female	1993	DE603	-1.87709
Female	2005	DE603	-1.49258
Female	2019	DE603	-1.22291
Female	1993	DE604	-1.15765
Female	2005	DE604	-1.79863
Female	2019	DE604	-1.34872
Female	1993	DE605	-0.949152
Female	2005	DE605	-1.77521
Female	2019	DE605	-1.12812
Female	1993	DE701	-1.06753
Female	2005	DE701	-1.54451
Female	2019	DE701	-1.06174
Female	1993	DE702	-1.50455
Female	2005	DE702	-1.54861
Female	2019	DE702	-1.44368
Female	1993	DE703	-1.28217
Female	2005	DE703	-1.82116
Female	2019	DE703	-0.85221
Female	1993	DE704	-1.26684
Female	2005	DE704	-1.72028
Female	2019	DE704	-0.952899
Female	1993	DE705	-1.39268
Female	2005	DE705	-1.44297
Female	2019	DE705	-0.999928
Female	1993	DE801	-1.69462
Female	2005	DE801	-1.63244
Female	2019	DE801	-0.982436
Female	1993	DE802	-1.86001
Female	2005	DE802	-1.53403
Female	2019	DE802	-1.35361
Female	1993	DE803	-2.19695
Female	2005	DE803	-1.51833
Female	2019	DE803	-0.939044
Female	1993	DE804	-1.11147
Female	2005	DE804	-1.90424
Female	2019	DE804	-1.07076
Female	1993	DE805	-1.9539
Female	2005	DE805	-1.96649
Female	2019	DE805	-0.749471
Female	1993	DE806	-1.53147
Female	2005	DE806	-1.78782
Female	2019	DE806	-1.27919
Female	1993	DE807	-2.01813
Female	2005	DE807	-1.81761
Female	2019	DE807	-1.47179
Female	1993	DE808	-0.886757
Female	2005	DE808	-1.94672
Female	2019	DE808	-1.07136
Female	1993	DE809	-0.995921
Female	2005	DE809	-1.47135
Female	2019	DE809	-1.79082
Female	1993	DE810	-1.57051
Female	2005	DE810	-1.8456
Female	2019	DE810	-1.45971
Female	1993	DE811	-1.44982
Female	2005	DE811	-1.8086
Female	2019	DE811	-1.24861
Female	1993	DE812	-0.976827
Female	2005	DE812	-1.69007
Female	2019	DE812	-0.624076
Female	1993	DE901	-0.875916
Female	2005	DE901	-1.64857
Female	2019	DE901	-1.3997
Female	1993	DE902	-0.89425
Female	2005	DE902	-2.06321
Female	2019	DE902	-1.04954
Female	1993	DE903	-2.19229
Female	2005	DE903	-1.46355
Female	2019	DE903	-1.38783
Female	1993	DE904	-1.14741
Female	2005	DE904	-1.58313
Female	2019	DE904	-1.42078
Female	1993	DE905	-1.35855
Female	2005	DE905	-1.8885
Female	2019	DE905	-1.27636
Female	1993	DE906	-1.19855
Female	2005	DE906	-1.79988
Female	2019	DE906	-0.734036
Female	1993	DE907	-1.33504
Female	2005	DE907	-2.11381
Female	2019	DE907	-0.721826
Female	1993	DE908	-2.04675
Female	2005	DE908	-1.85714
Female	2019	DE908	-1.25901
Female	1993	DE909	-2.01546
Female	2005	DE909	-1.82945
Female	2019	DE909	-1.56741
Female	1993	DE910	-1.45697
Female	2005	DE910	-1.88067
Female	2019	DE910	-1.67666
Female	1993	DE911	-1.23487
Female	2005	DE911	-1.68844
Female	2019	DE911	-0.53504
Female	1993	DE912	-1.31343
Female	2005	DE912	-1.37161
Female	2019	DE912	-2.05839
Female	1993	DE913	-1.81538
Female	2005	DE913	-1.37641
Female	2019	DE913	-1.94614
Female	1993	DE914	-1.59599
Female	2005	DE914	-1.61898
Female	2019	DE914	-1.06612
Female	1993	DE915	-1.8437
Female	2005	DE915	-1.69816
Female	2019	DE915	-1.26863
Female	1993	DE916	-2.01765
Female	2005	DE916	-1.59892
Female	2019	DE916	-1.62596
Female	1993	DE917	-1.53678
Female	2005	DE917	-2.0885
Female	2019	DE917	-0.671703
Female	1993	DE918	-1.74663
Female	2005	DE918	-1.74604
Female	2019	DE918	-1.65803
Female	1993	Nat	-1.9475
Female	2005	Nat	-1.58911
Female	2019	Nat	-1.4377
Female	1993	DK011	-0.76637
Female	2005	DK011	-0.58226
Female	2019	DK011	-1.94669
Female	1993	DK012	-1.16994
Female	2005	DK012	-0.9742
Female	2019	DK012	-1.00832
Female	1993	DK013	-0.565699
Female	2005	DK013	-1.51206
Female	2019	DK013	-2.3218
Female	1993	DK014	-1.1401
Female	2005	DK014	-1.18513
Female	2019	DK014	-0.835371
Female	1993	DK021	-0.7099
Female	2005	DK021	-1.21843
Female	2019	DK021	-1.62982
Female	1993	DK022	-1.03606
Female	2005	DK022	-0.718058
Female	2019	DK022	-1.51272
Female	1993	DK031	-0.221528
Female	2005	DK031	-1.03832
Female	2019	DK031	-1.64884
Female	1993	DK032	-0.451593
Female	2005	DK032	-1.11235
Female	2019	DK032	-2.13428
Female	1993	DK041	0.132446
Female	2005	DK041	-2.18803
Female	2019	DK041	-1.63512
Female	1993	DK042	-0.659727
Female	2005	DK042	-0.764607
Female	2019	DK042	-1.8278
Female	1993	DK050	-0.659329
Female	2005	DK050	-0.969555
Female	2019	DK050	-1.85063
Female	1993	Nat	-0.374168
Female	2005	Nat	-0.886226
Female	2019	Nat	-1.6045
Female	1993	ES111	-1.68979
Female	2005	ES111	-2.18398
Female	2019	ES111	-2.06863
Female	1993	ES112	-1.53743
Female	2005	ES112	-2.76812
Female	2019	ES112	-0.997999
Female	1993	ES113	-1.66798
Female	2005	ES113	-2.08136
Female	2019	ES113	-1.17927
Female	1993	ES114	-1.4272
Female	2005	ES114	-2.43342
Female	2019	ES114	-2.05081
Female	1993	ES120	-0.92789
Female	2005	ES120	-2.57744
Female	2019	ES120	-1.61899
Female	1993	ES130	-1.19655
Female	2005	ES130	-2.34696
Female	2019	ES130	-2.70356
Female	1993	ES211	-1.38179
Female	2005	ES211	-2.34106
Female	2019	ES211	-2.41761
Female	1993	ES212	-2.15375
Female	2005	ES212	-2.77728
Female	2019	ES212	-1.36983
Female	1993	ES213	-1.14252
Female	2005	ES213	-2.63641
Female	2019	ES213	-2.00461
Female	1993	ES220	-0.788103
Female	2005	ES220	-2.533
Female	2019	ES220	-1.48434
Female	1993	ES230	-2.32154
Female	2005	ES230	-2.21491
Female	2019	ES230	-2.20662
Female	1993	ES241	-0.169119
Female	2005	ES241	-2.16805
Female	2019	ES241	-2.65921
Female	1993	ES242	-0.551869
Female	2005	ES242	-2.07777
Female	2019	ES242	-2.25768
Female	1993	ES243	-1.30568
Female	2005	ES243	-2.3477
Female	2019	ES243	-2.14393
Female	1993	ES300	-2.03098
Female	2005	ES300	-2.88998
Female	2019	ES300	-2.04243
Female	1993	ES411	-1.39361
Female	2005	ES411	-1.93348
Female	2019	ES411	-1.76341
Female	1993	ES412	-1.87216
Female	2005	ES412	-2.12945
Female	2019	ES412	-1.23832
Female	1993	ES413	-2.17257
Female	2005	ES413	-2.16627
Female	2019	ES413	-1.04043
Female	1993	ES414	-1.824
Female	2005	ES414	-2.07969
Female	2019	ES414	-1.3184
Female	1993	ES415	-1.93974
Female	2005	ES415	-2.76013
Female	2019	ES415	-1.47843
Female	1993	ES416	-1.40866
Female	2005	ES416	-1.79488
Female	2019	ES416	-1.99683
Female	1993	ES417	-1.79442
Female	2005	ES417	-1.57953
Female	2019	ES417	-0.570352
Female	1993	ES418	-1.7723
Female	2005	ES418	-2.25876
Female	2019	ES418	-2.13398
Female	1993	ES419	-2.85096
Female	2005	ES419	-1.98198
Female	2019	ES419	-1.62145
Female	1993	ES421	-2.65959
Female	2005	ES421	-2.09636
Female	2019	ES421	-1.72598
Female	1993	ES422	-1.10505
Female	2005	ES422	-2.71033
Female	2019	ES422	-1.62366
Female	1993	ES423	-1.61442
Female	2005	ES423	-2.16465
Female	2019	ES423	-0.343948
Female	1993	ES424	-1.71697
Female	2005	ES424	-2.40376
Female	2019	ES424	-1.07629
Female	1993	ES425	-0.518879
Female	2005	ES425	-2.97208
Female	2019	ES425	-0.727531
Female	1993	ES431	-1.21739
Female	2005	ES431	-2.01763
Female	2019	ES431	-2.02416
Female	1993	ES432	-0.872336
Female	2005	ES432	-2.541
Female	2019	ES432	-1.74673
Female	1993	ES511	-1.64938
Female	2005	ES511	-2.70445
Female	2019	ES511	-2.11468
Female	1993	ES512	-1.91989
Female	2005	ES512	-2.39939
Female	2019	ES512	-0.993728
Female	1993	ES513	-2.09664
Female	2005	ES513	-2.38367
Female	2019	ES513	-1.98128
Female	1993	ES514	-1.08419
Female	2005	ES514	-2.54885
Female	2019	ES514	-1.48644
Female	1993	ES521	-1.10452
Female	2005	ES521	-2.77584
Female	2019	ES521	-1.9813
Female	1993	ES522	-1.29767
Female	2005	ES522	-2.50777
Female	2019	ES522	-1.45405
Female	1993	ES523	-1.23476
Female	2005	ES523	-2.49452
Female	2019	ES523	-1.73777
Female	1993	ES530	-1.24491
Female	2005	ES530	-2.22864
Female	2019	ES530	-2.30468
Female	1993	ES611	-0.8511
Female	2005	ES611	-1.65553
Female	2019	ES611	-1.72986
Female	1993	ES612	-0.51391
Female	2005	ES612	-2.03462
Female	2019	ES612	-1.93519
Female	1993	ES613	-0.686306
Female	2005	ES613	-2.68262
Female	2019	ES613	-1.26438
Female	1993	ES614	-0.376619
Female	2005	ES614	-2.33874
Female	2019	ES614	-2.01091
Female	1993	ES615	-1.25583
Female	2005	ES615	-1.49377
Female	2019	ES615	-2.28632
Female	1993	ES616	-1.0448
Female	2005	ES616	-1.96268
Female	2019	ES616	-1.2068
Female	1993	ES617	-0.783548
Female	2005	ES617	-2.26107
Female	2019	ES617	-1.80695
Female	1993	ES618	-0.620729
Female	2005	ES618	-2.1547
Female	2019	ES618	-2.00551
Female	1993	ES620	-0.862053
Female	2005	ES620	-2.30308
Female	2019	ES620	-2.02786
Female	1993	ES630	-0.847846
Female	2005	ES630	-1.32874
Female	2019	ES630	-1.87819
Female	1993	ES640	-0.368639
Female	2005	ES640	-1.17597
Female	2019	ES640	-1.26365
Female	1993	ES707	-0.692676
Female	2005	ES707	-2.31343
Female	2019	ES707	-1.252
Female	1993	ES709	-0.597172
Female	2005	ES709	-2.11657
Female	2019	ES709	-2.16981
Female	1993	Nat	-2.47215
Female	2005	Nat	-2.41003
Female	2019	Nat	-3.85662
Female	1993	Nat	-0.140866
Female	2005	Nat	-2.20038
Female	2019	Nat	-2.14749
Female	1993	UKC1	-1.2433
Female	2005	UKC1	-1.61387
Female	2019	UKC1	-0.77601
Female	1993	UKC2	-0.5709
Female	2005	UKC2	-2.08089
Female	2019	UKC2	-1.12098
Female	1993	UKD1	-0.821355
Female	2005	UKD1	-1.91031
Female	2019	UKD1	-0.967897
Female	1993	UKD3	-1.09372
Female	2005	UKD3	-1.85476
Female	2019	UKD3	-0.768501
Female	1993	UKD4	-0.606946
Female	2005	UKD4	-2.00052
Female	2019	UKD4	-0.0703564
Female	1993	UKD6	-1.26244
Female	2005	UKD6	-1.4624
Female	2019	UKD6	-0.745253
Female	1993	UKD7	0.082254
Female	2005	UKD7	-2.30059
Female	2019	UKD7	-0.502929
Female	1993	UKE1	-0.650247
Female	2005	UKE1	-1.70009
Female	2019	UKE1	-0.900586
Female	1993	UKE2	-0.914052
Female	2005	UKE2	-2.18649
Female	2019	UKE2	-1.16586
Female	1993	UKE3	0.126846
Female	2005	UKE3	-1.91025
Female	2019	UKE3	-0.110849
Female	1993	UKE4	-0.504777
Female	2005	UKE4	-1.62719
Female	2019	UKE4	-0.698229
Female	1993	UKF1	-1.1098
Female	2005	UKF1	-2.12512
Female	2019	UKF1	-0.437565
Female	1993	UKF2	-0.728811
Female	2005	UKF2	-2.37944
Female	2019	UKF2	-0.222539
Female	1993	UKF3	-0.705917
Female	2005	UKF3	-1.82803
Female	2019	UKF3	-0.175023
Female	1993	UKG1	-1.16474
Female	2005	UKG1	-2.5155
Female	2019	UKG1	-0.486707
Female	1993	UKG2	-0.755748
Female	2005	UKG2	-2.22629
Female	2019	UKG2	-1.23045
Female	1993	UKG3	-0.505143
Female	2005	UKG3	-2.26992
Female	2019	UKG3	-0.203356
Female	1993	UKH1	-0.994538
Female	2005	UKH1	-2.59671
Female	2019	UKH1	-0.644121
Female	1993	UKH2	-0.615968
Female	2005	UKH2	-2.56815
Female	2019	UKH2	-0.663993
Female	1993	UKH3	-0.546141
Female	2005	UKH3	-2.23327
Female	2019	UKH3	-0.202066
Female	1993	UKI3	-1.069
Female	2005	UKI3	-2.69635
Female	2019	UKI3	-2.65551
Female	1993	UKI4	-0.743916
Female	2005	UKI4	-2.13685
Female	2019	UKI4	-1.36878
Female	1993	UKI5	-0.353034
Female	2005	UKI5	-2.46719
Female	2019	UKI5	-0.990891
Female	1993	UKI6	-0.167867
Female	2005	UKI6	-2.52149
Female	2019	UKI6	-1.06332
Female	1993	UKI7	-0.195565
Female	2005	UKI7	-2.91023
Female	2019	UKI7	-1.17998
Female	1993	UKJ1	-0.680826
Female	2005	UKJ1	-2.61217
Female	2019	UKJ1	-2.21128
Female	1993	UKJ2	-0.617202
Female	2005	UKJ2	-2.37384
Female	2019	UKJ2	-1.60274
Female	1993	UKJ3	-0.152823
Female	2005	UKJ3	-2.54779
Female	2019	UKJ3	-1.12487
Female	1993	UKJ4	-0.271517
Female	2005	UKJ4	-2.30977
Female	2019	UKJ4	-0.677728
Female	1993	UKK1	-0.901984
Female	2005	UKK1	-2.51278
Female	2019	UKK1	-1.75145
Female	1993	UKK2	-0.858359
Female	2005	UKK2	-2.46089
Female	2019	UKK2	-0.495714
Female	1993	UKK3	-0.934166
Female	2005	UKK3	-1.89996
Female	2019	UKK3	-1.06925
Female	1993	UKK4	-1.00798
Female	2005	UKK4	-2.14622
Female	2019	UKK4	-0.541158
Female	1993	UKL1	-0.210227
Female	2005	UKL1	-2.14056
Female	2019	UKL1	-0.641981
Female	1993	UKL2	-0.734324
Female	2005	UKL2	-2.3275
Female	2019	UKL2	-0.584956
Female	1993	FR101	-1.44125
Female	2005	FR101	-3.51792
Female	2019	FR101	-0.449449
Female	1993	FR102	-0.860531
Female	2005	FR102	-1.45585
Female	2019	FR102	-2.01513
Female	1993	FR103	-0.725091
Female	2005	FR103	-2.57672
Female	2019	FR103	-1.40996
Female	1993	FR104	-0.83838
Female	2005	FR104	-2.28426
Female	2019	FR104	-1.93216
Female	1993	FR105	-1.51104
Female	2005	FR105	-2.58177
Female	2019	FR105	-1.484
Female	1993	FR106	-1.0524
Female	2005	FR106	-2.70563
Female	2019	FR106	0.0982099
Female	1993	FR107	-1.03724
Female	2005	FR107	-2.97172
Female	2019	FR107	-0.493498
Female	1993	FR108	-0.84953
Female	2005	FR108	-2.078
Female	2019	FR108	-0.877449
Female	1993	FRB01	-1.34696
Female	2005	FRB01	-1.67355
Female	2019	FRB01	-0.417567
Female	1993	FRB02	-1.00769
Female	2005	FRB02	-1.8954
Female	2019	FRB02	-1.29439
Female	1993	FRB03	-1.16624
Female	2005	FRB03	-1.52839
Female	2019	FRB03	-0.603717
Female	1993	FRB04	-0.955845
Female	2005	FRB04	-2.45638
Female	2019	FRB04	-0.955777
Female	1993	FRB05	-0.306138
Female	2005	FRB05	-2.01834
Female	2019	FRB05	-0.124382
Female	1993	FRB06	-1.20895
Female	2005	FRB06	-2.04213
Female	2019	FRB06	-0.738486
Female	1993	FRC11	-1.4323
Female	2005	FRC11	-2.00405
Female	2019	FRC11	-0.0649934
Female	1993	FRC12	-1.70928
Female	2005	FRC12	-2.07324
Female	2019	FRC12	-0.525351
Female	1993	FRC13	-2.16524
Female	2005	FRC13	-2.11154
Female	2019	FRC13	-1.36342
Female	1993	FRC14	-0.261086
Female	2005	FRC14	-1.42293
Female	2019	FRC14	-0.498936
Female	1993	FRC21	-0.785609
Female	2005	FRC21	-2.46324
Female	2019	FRC21	-0.851282
Female	1993	FRC22	-1.76332
Female	2005	FRC22	-1.94313
Female	2019	FRC22	-1.6813
Female	1993	FRC23	-1.35953
Female	2005	FRC23	-1.87438
Female	2019	FRC23	-1.73874
Female	1993	FRC24	-0.597557
Female	2005	FRC24	-1.72288
Female	2019	FRC24	-1.95684
Female	1993	FRD11	-1.57405
Female	2005	FRD11	-1.85678
Female	2019	FRD11	-0.968998
Female	1993	FRD12	-1.21864
Female	2005	FRD12	-2.56105
Female	2019	FRD12	-0.734698
Female	1993	FRD13	-1.51455
Female	2005	FRD13	-1.70247
Female	2019	FRD13	-1.96074
Female	1993	FRD21	-0.204824
Female	2005	FRD21	-1.79596
Female	2019	FRD21	-0.902579
Female	1993	FRD22	-0.782826
Female	2005	FRD22	-2.01249
Female	2019	FRD22	-1.1523
Female	1993	FRE11	-0.795248
Female	2005	FRE11	-1.98685
Female	2019	FRE11	-1.75181
Female	1993	FRE12	-0.949338
Female	2005	FRE12	-1.69996
Female	2019	FRE12	-1.163
Female	1993	FRE21	-0.727527
Female	2005	FRE21	-1.64016
Female	2019	FRE21	-0.691433
Female	1993	FRE22	-0.617061
Female	2005	FRE22	-1.77858
Female	2019	FRE22	-0.958474
Female	1993	FRE23	-0.88725
Female	2005	FRE23	-1.46364
Female	2019	FRE23	-1.60857
Female	1993	FRF11	-1.38454
Female	2005	FRF11	-2.333
Female	2019	FRF11	-1.97485
Female	1993	FRF12	-0.70711
Female	2005	FRF12	-2.82964
Female	2019	FRF12	-1.30347
Female	1993	FRF21	-1.08296
Female	2005	FRF21	-1.82269
Female	2019	FRF21	-1.60427
Female	1993	FRF22	-1.79239
Female	2005	FRF22	-1.66287
Female	2019	FRF22	-0.905713
Female	1993	FRF23	-0.850941
Female	2005	FRF23	-2.18151
Female	2019	FRF23	-1.23543
Female	1993	FRF24	-1.53935
Female	2005	FRF24	-1.8829
Female	2019	FRF24	-0.194859
Female	1993	FRF31	-0.789922
Female	2005	FRF31	-2.33211
Female	2019	FRF31	-1.43454
Female	1993	FRF32	-0.658442
Female	2005	FRF32	-1.98759
Female	2019	FRF32	-1.41804
Female	1993	FRF33	-0.824504
Female	2005	FRF33	-2.4499
Female	2019	FRF33	-0.563748
Female	1993	FRF34	-1.31777
Female	2005	FRF34	-2.01564
Female	2019	FRF34	-0.98377
Female	1993	FRG01	-1.29158
Female	2005	FRG01	-2.47201
Female	2019	FRG01	-0.71472
Female	1993	FRG02	-0.847722
Female	2005	FRG02	-2.34975
Female	2019	FRG02	-1.21818
Female	1993	FRG03	-1.36696
Female	2005	FRG03	-2.15943
Female	2019	FRG03	-1.48631
Female	1993	FRG04	-1.36003
Female	2005	FRG04	-2.03748
Female	2019	FRG04	-1.84151
Female	1993	FRG05	-1.08239
Female	2005	FRG05	-2.26899
Female	2019	FRG05	-0.6893
Female	1993	FRH01	-1.34218
Female	2005	FRH01	-2.50439
Female	2019	FRH01	-0.507655
Female	1993	FRH02	-1.04407
Female	2005	FRH02	-2.26961
Female	2019	FRH02	-1.45895
Female	1993	FRH03	-1.48193
Female	2005	FRH03	-2.4662
Female	2019	FRH03	-1.50221
Female	1993	FRH04	-2.31637
Female	2005	FRH04	-2.27971
Female	2019	FRH04	-1.1958
Female	1993	FRI11	-1.01774
Female	2005	FRI11	-2.02919
Female	2019	FRI11	-0.625828
Female	1993	FRI12	-1.46604
Female	2005	FRI12	-2.46689
Female	2019	FRI12	-1.17481
Female	1993	FRI13	-1.34628
Female	2005	FRI13	-1.73563
Female	2019	FRI13	-1.17179
Female	1993	FRI14	-1.12193
Female	2005	FRI14	-1.95545
Female	2019	FRI14	-1.40325
Female	1993	FRI15	-1.74446
Female	2005	FRI15	-2.20852
Female	2019	FRI15	-1.33964
Female	1993	FRI21	-1.85479
Female	2005	FRI21	-1.70449
Female	2019	FRI21	-1.11017
Female	1993	FRI22	-1.78939
Female	2005	FRI22	-1.23039
Female	2019	FRI22	-1.07515
Female	1993	FRI23	-1.50396
Female	2005	FRI23	-2.00626
Female	2019	FRI23	-1.65226
Female	1993	FRI31	-1.78905
Female	2005	FRI31	-1.9527
Female	2019	FRI31	-0.136966
Female	1993	FRI32	-1.14131
Female	2005	FRI32	-2.01346
Female	2019	FRI32	-0.519637
Female	1993	FRI33	-1.43149
Female	2005	FRI33	-2.31672
Female	2019	FRI33	-0.38623
Female	1993	FRI34	-1.34739
Female	2005	FRI34	-1.6698
Female	2019	FRI34	-2.44104
Female	1993	FRJ11	-1.17072
Female	2005	FRJ11	-2.04141
Female	2019	FRJ11	-0.918952
Female	1993	FRJ12	-1.24944
Female	2005	FRJ12	-2.45082
Female	2019	FRJ12	-0.808016
Female	1993	FRJ13	-0.860184
Female	2005	FRJ13	-2.22419
Female	2019	FRJ13	-1.34947
Female	1993	FRJ14	-1.38121
Female	2005	FRJ14	-1.20013
Female	2019	FRJ14	-1.8256
Female	1993	FRJ15	-1.04443
Female	2005	FRJ15	-2.24531
Female	2019	FRJ15	-1.01943
Female	1993	FRJ21	-1.60477
Female	2005	FRJ21	-1.57408
Female	2019	FRJ21	-1.53824
Female	1993	FRJ22	-1.19519
Female	2005	FRJ22	-1.9742
Female	2019	FRJ22	-1.58116
Female	1993	FRJ23	-0.726547
Female	2005	FRJ23	-2.40232
Female	2019	FRJ23	-1.29942
Female	1993	FRJ24	-1.18924
Female	2005	FRJ24	-1.5882
Female	2019	FRJ24	-1.75397
Female	1993	FRJ25	-2.46443
Female	2005	FRJ25	-2.05927
Female	2019	FRJ25	-0.541289
Female	1993	FRJ26	-0.650153
Female	2005	FRJ26	-2.66359
Female	2019	FRJ26	-0.650979
Female	1993	FRJ27	-1.16969
Female	2005	FRJ27	-2.25254
Female	2019	FRJ27	-1.35547
Female	1993	FRJ28	-1.59732
Female	2005	FRJ28	-1.8768
Female	2019	FRJ28	-0.735099
Female	1993	FRK11	-1.21528
Female	2005	FRK11	-1.89255
Female	2019	FRK11	-1.76555
Female	1993	FRK12	-2.03593
Female	2005	FRK12	-1.50802
Female	2019	FRK12	-0.577927
Female	1993	FRK13	-1.60555
Female	2005	FRK13	-1.88972
Female	2019	FRK13	-1.88193
Female	1993	FRK14	-1.66887
Female	2005	FRK14	-2.12472
Female	2019	FRK14	-1.52313
Female	1993	FRK21	-0.959714
Female	2005	FRK21	-2.31062
Female	2019	FRK21	-1.43534
Female	1993	FRK22	-2.22227
Female	2005	FRK22	-1.55195
Female	2019	FRK22	-0.818561
Female	1993	FRK23	-1.08995
Female	2005	FRK23	-2.17464
Female	2019	FRK23	-1.07313
Female	1993	FRK24	-1.1963
Female	2005	FRK24	-2.61872
Female	2019	FRK24	-0.743795
Female	1993	FRK25	-1.4752
Female	2005	FRK25	-2.28742
Female	2019	FRK25	-1.3496
Female	1993	FRK26	-1.55709
Female	2005	FRK26	-2.6954
Female	2019	FRK26	-0.828969
Female	1993	FRK27	-0.779134
Female	2005	FRK27	-2.3941
Female	2019	FRK27	-1.65873
Female	1993	FRK28	-1.37368
Female	2005	FRK28	-2.24854
Female	2019	FRK28	-1.68014
Female	1993	FRL01	-1.74096
Female	2005	FRL01	-1.18152
Female	2019	FRL01	-0.599861
Female	1993	FRL02	-1.14316
Female	2005	FRL02	-1.85874
Female	2019	FRL02	-1.63421
Female	1993	FRL03	-1.25938
Female	2005	FRL03	-2.15874
Female	2019	FRL03	-1.28549
Female	1993	FRL04	-1.36842
Female	2005	FRL04	-2.51256
Female	2019	FRL04	-1.24998
Female	1993	FRL05	-0.780266
Female	2005	FRL05	-1.97365
Female	2019	FRL05	-1.87701
Female	1993	FRL06	-1.26549
Female	2005	FRL06	-2.11664
Female	2019	FRL06	-0.813574
Female	1993	FRM01	-2.4772
Female	2005	FRM01	-1.67259
Female	2019	FRM01	-2.4227
Female	1993	Nat	-1.58528
Female	2005	Nat	-2.21745
Female	2019	Nat	-1.01431
Female	1993	IE	-0.000724675
Female	2005	IE	-3.34683
Female	2019	IE	-0.843659
Female	1993	Nat	-0.000724675
Female	2005	Nat	-3.34683
Female	2019	Nat	-0.843659
Female	1993	IT001	-1.69028
Female	2005	IT001	-1.95733
Female	2019	IT001	-1.18596
Female	1993	IT002	-2.11717
Female	2005	IT002	-1.95788
Female	2019	IT002	-0.694147
Female	1993	IT003	-1.43715
Female	2005	IT003	-2.11715
Female	2019	IT003	-1.10674
Female	1993	IT004	-1.35124
Female	2005	IT004	-1.96068
Female	2019	IT004	-1.40245
Female	1993	IT005	-2.25703
Female	2005	IT005	-1.48616
Female	2019	IT005	-0.744565
Female	1993	IT006	-0.125936
Female	2005	IT006	-1.87191
Female	2019	IT006	-0.72779
Female	1993	IT007	-1.7276
Female	2005	IT007	-1.76899
Female	2019	IT007	-0.666175
Female	1993	IT008	-1.26835
Female	2005	IT008	-2.09009
Female	2019	IT008	-0.964514
Female	1993	IT009	-1.47923
Female	2005	IT009	-1.90555
Female	2019	IT009	-1.49092
Female	1993	IT010	-1.58701
Female	2005	IT010	-1.8673
Female	2019	IT010	-1.1526
Female	1993	IT011	-1.61847
Female	2005	IT011	-1.69869
Female	2019	IT011	-0.948021
Female	1993	IT012	-2.1976
Female	2005	IT012	-2.01789
Female	2019	IT012	-0.81335
Female	1993	IT013	-1.19592
Female	2005	IT013	-1.94368
Female	2019	IT013	-1.20571
Female	1993	IT014	-1.56244
Female	2005	IT014	-1.98112
Female	2019	IT014	-0.766243
Female	1993	IT015	-1.24108
Female	2005	IT015	-2.24371
Female	2019	IT015	-1.67045
Female	1993	IT016	-2.57821
Female	2005	IT016	-1.52921
Female	2019	IT016	-1.74621
Female	1993	IT017	-0.949698
Female	2005	IT017	-2.36412
Female	2019	IT017	-1.27296
Female	1993	IT018	-1.48584
Female	2005	IT018	-1.79662
Female	2019	IT018	-0.611778
Female	1993	IT019	-2.11095
Female	2005	IT019	-2.03497
Female	2019	IT019	-1.48442
Female	1993	IT020	-2.90614
Female	2005	IT020	-1.37402
Female	2019	IT020	-0.916475
Female	1993	IT021	-1.86531
Female	2005	IT021	-2.26171
Female	2019	IT021	-1.3654
Female	1993	IT022	-1.73722
Female	2005	IT022	-2.08746
Female	2019	IT022	-1.47822
Female	1993	IT023	-1.67201
Female	2005	IT023	-2.38836
Female	2019	IT023	-1.20748
Female	1993	IT024	-2.02161
Female	2005	IT024	-1.94728
Female	2019	IT024	-1.45277
Female	1993	IT025	-2.33335
Female	2005	IT025	-1.12698
Female	2019	IT025	-1.4585
Female	1993	IT026	-1.40202
Female	2005	IT026	-2.25819
Female	2019	IT026	-0.800026
Female	1993	IT027	-1.76636
Female	2005	IT027	-1.88594
Female	2019	IT027	-1.11639
Female	1993	IT028	-1.8523
Female	2005	IT028	-1.9776
Female	2019	IT028	-1.52392
Female	1993	IT029	-1.98669
Female	2005	IT029	-1.43739
Female	2019	IT029	-0.904702
Female	1993	IT030	-2.38283
Female	2005	IT030	-1.88313
Female	2019	IT030	-2.07546
Female	1993	IT031	-1.59492
Female	2005	IT031	-2.31344
Female	2019	IT031	-0.8703
Female	1993	IT032	-2.14859
Female	2005	IT032	-1.74792
Female	2019	IT032	-2.12042
Female	1993	IT033	-1.97615
Female	2005	IT033	-1.70171
Female	2019	IT033	-0.528239
Female	1993	IT034	-1.65334
Female	2005	IT034	-1.39123
Female	2019	IT034	-1.49094
Female	1993	IT035	-2.0695
Female	2005	IT035	-1.27047
Female	2019	IT035	-1.19696
Female	1993	IT036	-1.131
Female	2005	IT036	-1.79841
Female	2019	IT036	-0.797163
Female	1993	IT037	-1.12022
Female	2005	IT037	-1.8922
Female	2019	IT037	-0.955763
Female	1993	IT038	-1.47118
Female	2005	IT038	-1.58947
Female	2019	IT038	-1.45431
Female	1993	IT039	-1.17641
Female	2005	IT039	-1.6977
Female	2019	IT039	-0.292703
Female	1993	IT040	-2.45734
Female	2005	IT040	-1.70661
Female	2019	IT040	-0.55097
Female	1993	IT041	-2.06986
Female	2005	IT041	-1.85614
Female	2019	IT041	-1.22465
Female	1993	IT042	-2.023
Female	2005	IT042	-2.14533
Female	2019	IT042	-1.09628
Female	1993	IT043	-2.02504
Female	2005	IT043	-2.00686
Female	2019	IT043	-1.49804
Female	1993	IT044	-2.77658
Female	2005	IT044	-2.25533
Female	2019	IT044	-0.514523
Female	1993	IT045	-1.67681
Female	2005	IT045	-1.80074
Female	2019	IT045	-0.732962
Female	1993	IT046	-1.82292
Female	2005	IT046	-1.6538
Female	2019	IT046	-0.696046
Female	1993	IT047	-1.98759
Female	2005	IT047	-1.98621
Female	2019	IT047	-1.16989
Female	1993	IT048	-2.31935
Female	2005	IT048	-1.89451
Female	2019	IT048	-1.42736
Female	1993	IT049	-2.01345
Female	2005	IT049	-1.70315
Female	2019	IT049	-1.09893
Female	1993	IT050	-1.29363
Female	2005	IT050	-1.89017
Female	2019	IT050	-0.860438
Female	1993	IT051	-1.72496
Female	2005	IT051	-1.99323
Female	2019	IT051	-1.07072
Female	1993	IT052	-2.00379
Female	2005	IT052	-2.04681
Female	2019	IT052	-0.773544
Female	1993	IT053	-2.01077
Female	2005	IT053	-1.68612
Female	2019	IT053	-1.53957
Female	1993	IT054	-1.62981
Female	2005	IT054	-2.21803
Female	2019	IT054	-1.4815
Female	1993	IT055	-2.26797
Female	2005	IT055	-1.70582
Female	2019	IT055	-1.25192
Female	1993	IT056	-2.02632
Female	2005	IT056	-1.70108
Female	2019	IT056	-1.18068
Female	1993	IT057	-2.41405
Female	2005	IT057	-1.7897
Female	2019	IT057	-0.624018
Female	1993	IT058	-1.46448
Female	2005	IT058	-2.08182
Female	2019	IT058	-1.662
Female	1993	IT059	-1.38758
Female	2005	IT059	-1.76744
Female	2019	IT059	-1.34422
Female	1993	IT060	-1.59878
Female	2005	IT060	-2.00679
Female	2019	IT060	-0.946217
Female	1993	IT061	-1.75272
Female	2005	IT061	-1.7821
Female	2019	IT061	-1.35749
Female	1993	IT062	-2.33818
Female	2005	IT062	-1.74343
Female	2019	IT062	-0.746687
Female	1993	IT063	-1.76838
Female	2005	IT063	-1.6538
Female	2019	IT063	-1.82236
Female	1993	IT064	-1.49406
Female	2005	IT064	-1.83125
Female	2019	IT064	-1.09583
Female	1993	IT065	-1.22896
Female	2005	IT065	-1.93242
Female	2019	IT065	-0.964539
Female	1993	IT066	-2.2142
Female	2005	IT066	-1.5328
Female	2019	IT066	-1.21787
Female	1993	IT067	-2.65616
Female	2005	IT067	-1.81533
Female	2019	IT067	-1.0412
Female	1993	IT068	-2.60194
Female	2005	IT068	-1.65501
Female	2019	IT068	-1.98082
Female	1993	IT069	-1.78331
Female	2005	IT069	-1.86892
Female	2019	IT069	-0.681035
Female	1993	IT070	-2.31687
Female	2005	IT070	-2.03424
Female	2019	IT070	-0.883586
Female	1993	IT073	-1.76743
Female	2005	IT073	-2.0482
Female	2019	IT073	-0.920379
Female	1993	IT074	-2.15021
Female	2005	IT074	-1.60051
Female	2019	IT074	-1.02802
Female	1993	IT075	-1.92251
Female	2005	IT075	-2.22203
Female	2019	IT075	-1.14627
Female	1993	IT076	-2.68708
Female	2005	IT076	-1.90123
Female	2019	IT076	-0.365969
Female	1993	IT077	-2.03371
Female	2005	IT077	-1.92916
Female	2019	IT077	-1.44164
Female	1993	IT078	-2.17757
Female	2005	IT078	-1.82719
Female	2019	IT078	-0.846794
Female	1993	IT079	-1.5388
Female	2005	IT079	-1.78901
Female	2019	IT079	-0.742788
Female	1993	IT080	-1.93195
Female	2005	IT080	-1.99318
Female	2019	IT080	-0.681258
Female	1993	IT081	-2.28745
Female	2005	IT081	-1.79029
Female	2019	IT081	-0.548496
Female	1993	IT082	-1.7629
Female	2005	IT082	-1.68814
Female	2019	IT082	-0.769531
Female	1993	IT083	-2.19621
Female	2005	IT083	-1.56027
Female	2019	IT083	-0.732115
Female	1993	IT084	-1.84598
Female	2005	IT084	-1.70713
Female	2019	IT084	-0.845694
Female	1993	IT085	-1.50293
Female	2005	IT085	-2.10219
Female	2019	IT085	-0.543543
Female	1993	IT086	-2.06825
Female	2005	IT086	-2.17814
Female	2019	IT086	-0.691053
Female	1993	IT087	-1.94139
Female	2005	IT087	-2.12212
Female	2019	IT087	-0.502878
Female	1993	IT088	-2.20635
Female	2005	IT088	-1.92318
Female	2019	IT088	-0.51626
Female	1993	IT089	-2.21069
Female	2005	IT089	-1.3965
Female	2019	IT089	-0.0933216
Female	1993	IT090	-1.14639
Female	2005	IT090	-1.98414
Female	2019	IT090	-1.54313
Female	1993	IT093	-2.2877
Female	2005	IT093	-1.69258
Female	2019	IT093	-0.906974
Female	1993	IT094	-1.79192
Female	2005	IT094	-1.6019
Female	2019	IT094	-0.557984
Female	1993	IT112	-2.20691
Female	2005	IT112	-2.60451
Female	2019	IT112	-1.03808
Female	1993	IT113	-1.50602
Female	2005	IT113	-1.74302
Female	2019	IT113	-1.04711
Female	1993	Nat	-2.93764
Female	2005	Nat	-1.79319
Female	2019	Nat	-1.18985
Female	1993	LU	-1.71388
Female	2005	LU	-2.09077
Female	2019	LU	-0.934469
Female	1993	Nat	-1.71388
Female	2005	Nat	-2.09077
Female	2019	Nat	-0.934469
Female	1993	Nat	-0.818836
Female	2005	Nat	-1.67258
Female	2019	Nat	-0.969427
Female	1993	UKM	-0.988811
Female	2005	UKM	-1.56245
Female	2019	UKM	-0.838413
Female	1993	UKN	-0.111487
Female	2005	UKN	-2.01692
Female	2019	UKN	-1.06812
Female	1993	Nat	-0.26266
Female	2005	Nat	-2.45407
Female	2019	Nat	-0.79643
Female	1993	NL11	-0.509822
Female	2005	NL11	-1.33437
Female	2019	NL11	-0.600496
Female	1993	NL12	-0.00116946
Female	2005	NL12	-2.12735
Female	2019	NL12	-0.0872065
Female	1993	NL13	-0.301606
Female	2005	NL13	-1.79619
Female	2019	NL13	-0.461401
Female	1993	NL21	-0.373153
Female	2005	NL21	-2.3143
Female	2019	NL21	-0.640563
Female	1993	NL22	-0.50949
Female	2005	NL22	-2.31337
Female	2019	NL22	-0.153552
Female	1993	NL23	0.471136
Female	2005	NL23	-1.50476
Female	2019	NL23	-1.45606
Female	1993	NL31	-0.054248
Female	2005	NL31	-2.20568
Female	2019	NL31	-0.509037
Female	1993	NL32	-0.265861
Female	2005	NL32	-2.17175
Female	2019	NL32	-0.597608
Female	1993	NL33	-0.0605255
Female	2005	NL33	-2.12572
Female	2019	NL33	-0.166079
Female	1993	NL34	-0.4487
Female	2005	NL34	-1.80044
Female	2019	NL34	-0.65598
Female	1993	NL41	0.103468
Female	2005	NL41	-2.35845
Female	2019	NL41	-0.745303
Female	1993	NL42	-0.36649
Female	2005	NL42	-2.40244
Female	2019	NL42	-1.03127
Female	1993	Nat	-1.60116
Female	2005	Nat	-2.64065
Female	2019	Nat	-0.940243
Female	1993	PT11	-1.7251
Female	2005	PT11	-2.56753
Female	2019	PT11	-1.58202
Female	1993	PT15	-1.89287
Female	2005	PT15	-2.66922
Female	2019	PT15	-0.376801
Female	1993	PT16	-1.29915
Female	2005	PT16	-2.87466
Female	2019	PT16	-0.554886
Female	1993	PT17	-1.49624
Female	2005	PT17	-2.95491
Female	2019	PT17	-2.01019
Female	1993	PT18	-1.51671
Female	2005	PT18	-1.89186
Female	2019	PT18	-1.33742
Female	1993	PT20	-0.944009
Female	2005	PT20	-1.46382
Female	2019	PT20	-2.67531
Female	1993	PT30	-0.65843
Female	2005	PT30	-1.33367
Female	2019	PT30	-2.09936
Male	1993	AT11	-1.02796
Male	2005	AT11	-1.22239
Male	2019	AT11	-1.94802
Male	1993	AT12	-1.11302
Male	2005	AT12	-1.71006
Male	2019	AT12	-1.31758
Male	1993	AT13	-1.50421
Male	2005	AT13	-1.58962
Male	2019	AT13	-0.95817
Male	1993	AT21	-1.25401
Male	2005	AT21	-1.54435
Male	2019	AT21	-1.40905
Male	1993	AT22	-1.21194
Male	2005	AT22	-1.51537
Male	2019	AT22	-1.23191
Male	1993	AT31	-1.03854
Male	2005	AT31	-2.00276
Male	2019	AT31	-1.22288
Male	1993	AT32	-1.01284
Male	2005	AT32	-2.00056
Male	2019	AT32	-1.54424
Male	1993	AT33	-1.8614
Male	2005	AT33	-1.8405
Male	2019	AT33	-0.948446
Male	1993	AT34	-0.952603
Male	2005	AT34	-1.4718
Male	2019	AT34	-1.88833
Male	1993	Nat	-1.34827
Male	2005	Nat	-1.64566
Male	2019	Nat	-1.25494
Male	1993	BE10	-1.00353
Male	2005	BE10	-1.42524
Male	2019	BE10	-1.18836
Male	1993	BE21	-0.839319
Male	2005	BE21	-2.04364
Male	2019	BE21	-1.77953
Male	1993	BE22	-0.975956
Male	2005	BE22	-2.20187
Male	2019	BE22	-1.68036
Male	1993	BE23	-0.733517
Male	2005	BE23	-1.79165
Male	2019	BE23	-2.08341
Male	1993	BE24	-1.03724
Male	2005	BE24	-2.10131
Male	2019	BE24	-1.60827
Male	1993	BE25	-1.18331
Male	2005	BE25	-1.92341
Male	2019	BE25	-2.05097
Male	1993	BE31	-1.31271
Male	2005	BE31	-1.9717
Male	2019	BE31	-1.73825
Male	1993	BE32	-0.597231
Male	2005	BE32	-1.55647
Male	2019	BE32	-0.862503
Male	1993	BE33	-0.974457
Male	2005	BE33	-1.50759
Male	2019	BE33	-1.48929
Male	1993	BE34	-1.42743
Male	2005	BE34	-1.66135
Male	2019	BE34	-1.17233
Male	1993	BE35	-0.752579
Male	2005	BE35	-1.70716
Male	2019	BE35	-1.31934
Male	1993	Nat	-0.97526
Male	2005	Nat	-1.95437
Male	2019	Nat	-1.69754
Male	1993	CH011	-1.40694
Male	2005	CH011	-1.93575
Male	2019	CH011	-1.28552
Male	1993	CH012	-0.876607
Male	2005	CH012	-1.87979
Male	2019	CH012	-1.37976
Male	1993	CH013	-1.49976
Male	2005	CH013	-1.61942
Male	2019	CH013	-1.62549
Male	1993	CH021	-1.44077
Male	2005	CH021	-1.70351
Male	2019	CH021	-1.63641
Male	1993	CH022	-1.12559
Male	2005	CH022	-2.08582
Male	2019	CH022	-2.06152
Male	1993	CH023	-0.931913
Male	2005	CH023	-1.714
Male	2019	CH023	-2.31906
Male	1993	CH024	-0.944735
Male	2005	CH024	-1.8107
Male	2019	CH024	-2.10926
Male	1993	CH025	-1.62947
Male	2005	CH025	-1.70521
Male	2019	CH025	-1.49597
Male	1993	CH031	-1.22902
Male	2005	CH031	-1.77211
Male	2019	CH031	-0.863004
Male	1993	CH032	-1.32948
Male	2005	CH032	-2.0392
Male	2019	CH032	-2.44548
Male	1993	CH033	-1.12303
Male	2005	CH033	-2.05211
Male	2019	CH033	-2.20507
Male	1993	CH040	-0.814531
Male	2005	CH040	-2.22294
Male	2019	CH040	-1.58417
Male	1993	CH051	-1.21909
Male	2005	CH051	-1.92987
Male	2019	CH051	-1.53085
Male	1993	CH052	-2.15373
Male	2005	CH052	-2.06223
Male	2019	CH052	-0.461319
Male	1993	CH053	-1.79717
Male	2005	CH053	-1.99086
Male	2019	CH053	-1.76609
Male	1993	CH054	-1.50795
Male	2005	CH054	-1.99004
Male	2019	CH054	-2.19173
Male	1993	CH055	-0.826677
Male	2005	CH055	-1.79345
Male	2019	CH055	-1.9584
Male	1993	CH056	-0.943091
Male	2005	CH056	-1.7798
Male	2019	CH056	-1.89392
Male	1993	CH057	-1.46965
Male	2005	CH057	-1.90164
Male	2019	CH057	-1.61634
Male	1993	CH061	-1.33046
Male	2005	CH061	-1.68564
Male	2019	CH061	-2.12015
Male	1993	CH062	-1.851
Male	2005	CH062	-1.61941
Male	2019	CH062	-1.0434
Male	1993	CH063	-1.75459
Male	2005	CH063	-1.99551
Male	2019	CH063	-2.76195
Male	1993	CH064	-1.86689
Male	2005	CH064	-2.46788
Male	2019	CH064	-2.37995
Male	1993	CH065	-2.3791
Male	2005	CH065	-2.07131
Male	2019	CH065	-2.36519
Male	1993	CH066	-1.64594
Male	2005	CH066	-2.02745
Male	2019	CH066	-2.41809
Male	1993	CH070	-1.12984
Male	2005	CH070	-1.94046
Male	2019	CH070	-1.74089
Male	1993	Nat	-0.988899
Male	2005	Nat	-2.04428
Male	2019	Nat	-1.82837
Male	1993	DE1001	-1.06184
Male	2005	DE1001	-1.48915
Male	2019	DE1001	-0.862876
Male	1993	DE101	-1.08347
Male	2005	DE101	-1.23924
Male	2019	DE101	-1.22357
Male	1993	DE102	-0.955088
Male	2005	DE102	-1.21078
Male	2019	DE102	-1.17008
Male	1993	DE103	-1.73845
Male	2005	DE103	-1.13952
Male	2019	DE103	-0.780811
Male	1993	DE104	-0.993178
Male	2005	DE104	-1.75147
Male	2019	DE104	-1.20615
Male	1993	DE105	-1.36198
Male	2005	DE105	-1.1287
Male	2019	DE105	-0.923523
Male	1993	DE1101	-1.72014
Male	2005	DE1101	-1.89967
Male	2019	DE1101	-1.08643
Male	1993	DE1201	-1.61402
Male	2005	DE1201	-1.71782
Male	2019	DE1201	-1.39412
Male	1993	DE1202	-1.28559
Male	2005	DE1202	-1.67537
Male	2019	DE1202	-1.62461
Male	1993	DE1203	-1.53705
Male	2005	DE1203	-1.77923
Male	2019	DE1203	-1.70112
Male	1993	DE1204	-1.9322
Male	2005	DE1204	-1.56261
Male	2019	DE1204	-1.4266
Male	1993	DE1205	-1.78845
Male	2005	DE1205	-1.59049
Male	2019	DE1205	-2.03833
Male	1993	DE1301	-1.83681
Male	2005	DE1301	-1.48368
Male	2019	DE1301	-1.44425
Male	1993	DE1302	-1.76056
Male	2005	DE1302	-1.77628
Male	2019	DE1302	-1.6614
Male	1993	DE1303	-1.86054
Male	2005	DE1303	-1.491
Male	2019	DE1303	-0.680204
Male	1993	DE1304	-1.44852
Male	2005	DE1304	-1.4453
Male	2019	DE1304	-1.5228
Male	1993	DE1401	-2.01194
Male	2005	DE1401	-1.87675
Male	2019	DE1401	-1.37363
Male	1993	DE1402	-2.2002
Male	2005	DE1402	-1.50298
Male	2019	DE1402	-1.73661
Male	1993	DE1403	-1.51135
Male	2005	DE1403	-1.46933
Male	2019	DE1403	-1.50179
Male	1993	DE1404	-2.01758
Male	2005	DE1404	-1.7077
Male	2019	DE1404	-1.45097
Male	1993	DE1501	-1.66383
Male	2005	DE1501	-1.24297
Male	2019	DE1501	-1.39484
Male	1993	DE1502	-1.19695
Male	2005	DE1502	-1.46594
Male	2019	DE1502	-1.05522
Male	1993	DE1503	-1.58465
Male	2005	DE1503	-1.38698
Male	2019	DE1503	-1.9309
Male	1993	DE1504	-1.75221
Male	2005	DE1504	-1.1904
Male	2019	DE1504	-1.21947
Male	1993	DE1601	-1.39858
Male	2005	DE1601	-1.38998
Male	2019	DE1601	-1.62136
Male	1993	DE1602	-1.27982
Male	2005	DE1602	-1.43623
Male	2019	DE1602	-1.38539
Male	1993	DE1603	-1.46124
Male	2005	DE1603	-1.41877
Male	2019	DE1603	-1.81087
Male	1993	DE1604	-1.52252
Male	2005	DE1604	-1.46345
Male	2019	DE1604	-1.17008
Male	1993	DE201	-1.27026
Male	2005	DE201	-1.26167
Male	2019	DE201	-0.825226
Male	1993	DE301	-1.25624
Male	2005	DE301	-1.48034
Male	2019	DE301	-1.14382
Male	1993	DE302	-0.680925
Male	2005	DE302	-1.5417
Male	2019	DE302	-1.2793
Male	1993	DE303	-1.65402
Male	2005	DE303	-0.764658
Male	2019	DE303	-1.76154
Male	1993	DE304	-0.844479
Male	2005	DE304	-1.0598
Male	2019	DE304	-1.66202
Male	1993	DE305	-0.727246
Male	2005	DE305	-1.44848
Male	2019	DE305	-1.52944
Male	1993	DE306	-0.843962
Male	2005	DE306	-1.57773
Male	2019	DE306	-1.25802
Male	1993	DE307	-1.32688
Male	2005	DE307	-1.52556
Male	2019	DE307	-1.5135
Male	1993	DE308	-1.30409
Male	2005	DE308	-1.28183
Male	2019	DE308	-1.03669
Male	1993	DE309	-1.24472
Male	2005	DE309	-1.30813
Male	2019	DE309	-1.45006
Male	1993	DE310	-0.836108
Male	2005	DE310	-1.26051
Male	2019	DE310	-1.66116
Male	1993	DE311	-0.980368
Male	2005	DE311	-1.58815
Male	2019	DE311	-1.57946
Male	1993	DE312	-1.06514
Male	2005	DE312	-1.22805
Male	2019	DE312	-0.790719
Male	1993	DE313	-1.00171
Male	2005	DE313	-1.56018
Male	2019	DE313	-0.700596
Male	1993	DE401	-1.19175
Male	2005	DE401	-1.33391
Male	2019	DE401	-0.800367
Male	1993	DE501	-1.03552
Male	2005	DE501	-1.54695
Male	2019	DE501	-1.48236
Male	1993	DE502	-0.668196
Male	2005	DE502	-1.64447
Male	2019	DE502	-1.29814
Male	1993	DE503	-0.478909
Male	2005	DE503	-1.42123
Male	2019	DE503	-0.912461
Male	1993	DE504	-1.21696
Male	2005	DE504	-1.31953
Male	2019	DE504	-1.28812
Male	1993	DE505	-1.334
Male	2005	DE505	-1.81894
Male	2019	DE505	-1.45663
Male	1993	DE506	-1.183
Male	2005	DE506	-1.30138
Male	2019	DE506	-1.24757
Male	1993	DE507	-0.977803
Male	2005	DE507	-1.40633
Male	2019	DE507	-1.17868
Male	1993	DE508	-1.14313
Male	2005	DE508	-1.48185
Male	2019	DE508	-1.0491
Male	1993	DE509	-1.12943
Male	2005	DE509	-1.35882
Male	2019	DE509	-1.01414
Male	1993	DE510	-0.990198
Male	2005	DE510	-1.66519
Male	2019	DE510	-0.968225
Male	1993	DE511	-0.864035
Male	2005	DE511	-1.2823
Male	2019	DE511	-1.22778
Male	1993	DE512	-1.41798
Male	2005	DE512	-1.55068
Male	2019	DE512	-0.51615
Male	1993	DE513	-0.842258
Male	2005	DE513	-1.1825
Male	2019	DE513	-1.47946
Male	1993	DE601	-1.09865
Male	2005	DE601	-1.58142
Male	2019	DE601	-0.965131
Male	1993	DE602	-1.40507
Male	2005	DE602	-1.39286
Male	2019	DE602	-0.622407
Male	1993	DE603	-1.32242
Male	2005	DE603	-1.46117
Male	2019	DE603	-1.22173
Male	1993	DE604	-1.22352
Male	2005	DE604	-1.89854
Male	2019	DE604	-1.39143
Male	1993	DE605	-1.52616
Male	2005	DE605	-1.5491
Male	2019	DE605	-1.37961
Male	1993	DE701	-1.36913
Male	2005	DE701	-1.43082
Male	2019	DE701	-1.14076
Male	1993	DE702	-1.08027
Male	2005	DE702	-1.34739
Male	2019	DE702	-1.59971
Male	1993	DE703	-1.08472
Male	2005	DE703	-1.48238
Male	2019	DE703	-1.34372
Male	1993	DE704	-1.05482
Male	2005	DE704	-1.42218
Male	2019	DE704	-1.26666
Male	1993	DE705	-0.99574
Male	2005	DE705	-1.22284
Male	2019	DE705	-1.38884
Male	1993	DE801	-0.98564
Male	2005	DE801	-1.67654
Male	2019	DE801	-1.64983
Male	1993	DE802	-1.35467
Male	2005	DE802	-1.41966
Male	2019	DE802	-1.18648
Male	1993	DE803	-1.69128
Male	2005	DE803	-1.27208
Male	2019	DE803	-0.75799
Male	1993	DE804	-1.42906
Male	2005	DE804	-1.58814
Male	2019	DE804	-1.11576
Male	1993	DE805	-1.60351
Male	2005	DE805	-1.849
Male	2019	DE805	-1.00373
Male	1993	DE806	-0.710921
Male	2005	DE806	-2.05161
Male	2019	DE806	-0.238849
Male	1993	DE807	-1.43302
Male	2005	DE807	-1.57339
Male	2019	DE807	-0.997086
Male	1993	DE808	-1.13219
Male	2005	DE808	-1.7771
Male	2019	DE808	-0.155631
Male	1993	DE809	-1.59765
Male	2005	DE809	-1.54191
Male	2019	DE809	-1.26869
Male	1993	DE810	-0.785295
Male	2005	DE810	-1.8741
Male	2019	DE810	-1.01463
Male	1993	DE811	-1.25903
Male	2005	DE811	-1.74768
Male	2019	DE811	-1.14865
Male	1993	DE812	-0.789144
Male	2005	DE812	-1.81766
Male	2019	DE812	-0.932912
Male	1993	DE901	-0.955002
Male	2005	DE901	-1.78623
Male	2019	DE901	-1.39393
Male	1993	DE902	-0.857374
Male	2005	DE902	-1.65908
Male	2019	DE902	-1.3477
Male	1993	DE903	-1.61426
Male	2005	DE903	-1.29008
Male	2019	DE903	-1.42009
Male	1993	DE904	-1.02036
Male	2005	DE904	-1.79225
Male	2019	DE904	-1.00657
Male	1993	DE905	-1.26011
Male	2005	DE905	-1.01814
Male	2019	DE905	-1.40373
Male	1993	DE906	-1.41611
Male	2005	DE906	-1.58146
Male	2019	DE906	-1.14497
Male	1993	DE907	-1.19386
Male	2005	DE907	-1.57541
Male	2019	DE907	-1.19917
Male	1993	DE908	-1.03386
Male	2005	DE908	-1.2295
Male	2019	DE908	-1.43328
Male	1993	DE909	-1.02104
Male	2005	DE909	-1.54442
Male	2019	DE909	-1.16163
Male	1993	DE910	-1.25634
Male	2005	DE910	-1.80291
Male	2019	DE910	-1.43752
Male	1993	DE911	-1.17855
Male	2005	DE911	-1.02732
Male	2019	DE911	-0.986073
Male	1993	DE912	-1.14493
Male	2005	DE912	-1.16305
Male	2019	DE912	-0.993421
Male	1993	DE913	-1.30252
Male	2005	DE913	-1.69637
Male	2019	DE913	-1.56152
Male	1993	DE914	-1.28326
Male	2005	DE914	-1.24413
Male	2019	DE914	-1.27088
Male	1993	DE915	-1.13028
Male	2005	DE915	-1.20523
Male	2019	DE915	-1.52384
Male	1993	DE916	-1.90428
Male	2005	DE916	-1.21204
Male	2019	DE916	-1.45012
Male	1993	DE917	-1.30253
Male	2005	DE917	-1.26657
Male	2019	DE917	-0.622653
Male	1993	DE918	-1.04831
Male	2005	DE918	-1.47192
Male	2019	DE918	-1.54243
Male	1993	Nat	-1.17435
Male	2005	Nat	-1.47672
Male	2019	Nat	-1.24281
Male	1993	DK011	-0.467924
Male	2005	DK011	-0.956076
Male	2019	DK011	-1.61667
Male	1993	DK012	-0.967223
Male	2005	DK012	-1.48579
Male	2019	DK012	-1.10216
Male	1993	DK013	-0.140543
Male	2005	DK013	-1.98856
Male	2019	DK013	-1.19288
Male	1993	DK014	-0.843253
Male	2005	DK014	-1.42039
Male	2019	DK014	-0.839201
Male	1993	DK021	-1.16951
Male	2005	DK021	-1.68102
Male	2019	DK021	-1.6748
Male	1993	DK022	-0.601794
Male	2005	DK022	-1.08305
Male	2019	DK022	-1.78327
Male	1993	DK031	-0.396995
Male	2005	DK031	-1.55661
Male	2019	DK031	-1.39605
Male	1993	DK032	-0.847656
Male	2005	DK032	-1.70251
Male	2019	DK032	-1.60103
Male	1993	DK041	-0.195408
Male	2005	DK041	-2.11609
Male	2019	DK041	-2.17968
Male	1993	DK042	-0.770534
Male	2005	DK042	-1.38291
Male	2019	DK042	-1.17542
Male	1993	DK050	0.0622777
Male	2005	DK050	-1.70732
Male	2019	DK050	-1.80445
Male	1993	Nat	-0.194926
Male	2005	Nat	-1.50373
Male	2019	Nat	-1.24934
Male	1993	ES111	-0.465903
Male	2005	ES111	-1.63651
Male	2019	ES111	-1.65189
Male	1993	ES112	-0.502427
Male	2005	ES112	-1.55984
Male	2019	ES112	-1.17984
Male	1993	ES113	-0.297116
Male	2005	ES113	-1.53837
Male	2019	ES113	-1.22606
Male	1993	ES114	-0.246169
Male	2005	ES114	-1.70868
Male	2019	ES114	-1.61144
Male	1993	ES120	-0.15417
Male	2005	ES120	-1.66941
Male	2019	ES120	-1.8702
Male	1993	ES130	-0.694063
Male	2005	ES130	-1.63595
Male	2019	ES130	-1.40848
Male	1993	ES211	-0.556424
Male	2005	ES211	-1.9709
Male	2019	ES211	-2.16286
Male	1993	ES212	-0.5647
Male	2005	ES212	-1.91047
Male	2019	ES212	-1.80179
Male	1993	ES213	-0.698627
Male	2005	ES213	-1.86737
Male	2019	ES213	-1.21769
Male	1993	ES220	-0.39592
Male	2005	ES220	-2.00826
Male	2019	ES220	-1.42893
Male	1993	ES230	-0.416759
Male	2005	ES230	-1.64118
Male	2019	ES230	-0.874836
Male	1993	ES241	0.548505
Male	2005	ES241	-1.78909
Male	2019	ES241	-1.02189
Male	1993	ES242	-0.899436
Male	2005	ES242	-1.57265
Male	2019	ES242	-0.834811
Male	1993	ES243	-0.179701
Male	2005	ES243	-1.77454
Male	2019	ES243	-1.17907
Male	1993	ES300	-1.82373
Male	2005	ES300	-2.46937
Male	2019	ES300	-2.38243
Male	1993	ES411	-0.058291
Male	2005	ES411	-1.3694
Male	2019	ES411	-0.484159
Male	1993	ES412	-0.577225
Male	2005	ES412	-1.45217
Male	2019	ES412	-1.75301
Male	1993	ES413	-1.24931
Male	2005	ES413	-1.30745
Male	2019	ES413	-0.259999
Male	1993	ES414	-0.501929
Male	2005	ES414	-1.36374
Male	2019	ES414	-0.877036
Male	1993	ES415	-0.259054
Male	2005	ES415	-2.12561
Male	2019	ES415	-1.03624
Male	1993	ES416	-0.576835
Male	2005	ES416	-1.15773
Male	2019	ES416	-1.05684
Male	1993	ES417	-0.485615
Male	2005	ES417	-1.06277
Male	2019	ES417	-0.908786
Male	1993	ES418	-0.357475
Male	2005	ES418	-1.79649
Male	2019	ES418	-2.35588
Male	1993	ES419	-1.05851
Male	2005	ES419	-1.33792
Male	2019	ES419	-0.515205
Male	1993	ES421	-1.17207
Male	2005	ES421	-1.87166
Male	2019	ES421	-0.926438
Male	1993	ES422	-0.555266
Male	2005	ES422	-2.20016
Male	2019	ES422	-0.224833
Male	1993	ES423	-0.626305
Male	2005	ES423	-1.53155
Male	2019	ES423	-0.925634
Male	1993	ES424	-0.159602
Male	2005	ES424	-1.71619
Male	2019	ES424	-0.728011
Male	1993	ES425	-0.114207
Male	2005	ES425	-2.17193
Male	2019	ES425	-0.489784
Male	1993	ES431	-0.341164
Male	2005	ES431	-1.4846
Male	2019	ES431	-1.1392
Male	1993	ES432	-0.695189
Male	2005	ES432	-1.47743
Male	2019	ES432	-1.11767
Male	1993	ES511	-0.0897023
Male	2005	ES511	-2.02304
Male	2019	ES511	-1.55706
Male	1993	ES512	-0.530877
Male	2005	ES512	-1.66715
Male	2019	ES512	-1.18695
Male	1993	ES513	-0.614828
Male	2005	ES513	-1.82561
Male	2019	ES513	-1.4309
Male	1993	ES514	-0.549947
Male	2005	ES514	-1.59519
Male	2019	ES514	-1.22933
Male	1993	ES521	0.0341965
Male	2005	ES521	-2.41932
Male	2019	ES521	-0.74276
Male	1993	ES522	-0.119622
Male	2005	ES522	-1.77941
Male	2019	ES522	-1.00493
Male	1993	ES523	-0.253056
Male	2005	ES523	-1.91099
Male	2019	ES523	-1.03954
Male	1993	ES530	-0.6066
Male	2005	ES530	-1.7831
Male	2019	ES530	-2.38639
Male	1993	ES611	0.0575836
Male	2005	ES611	-1.62751
Male	2019	ES611	-0.743362
Male	1993	ES612	0.0971628
Male	2005	ES612	-1.57965
Male	2019	ES612	-1.58825
Male	1993	ES613	-0.324144
Male	2005	ES613	-1.58523
Male	2019	ES613	-1.11055
Male	1993	ES614	0.134603
Male	2005	ES614	-1.71985
Male	2019	ES614	-1.58388
Male	1993	ES615	-0.572908
Male	2005	ES615	-1.15202
Male	2019	ES615	-1.95672
Male	1993	ES616	0.0946024
[truncated: 785 more rows]

## Sheet: Figure A5
Year	Geo	Sex	Observed	Estimated	CI (low)	CI (high)
1992	Ain (FR)	Female	82.8916	82.3705	82.1059	82.6394
1993	Ain (FR)	Female	82.573	82.5228	82.2879	82.7588
1994	Ain (FR)	Female	82.404	82.6789	82.4682	82.8865
1995	Ain (FR)	Female	82.7265	82.8406	82.6471	83.0263
1996	Ain (FR)	Female	82.8616	83.0096	82.8326	83.1779
1997	Ain (FR)	Female	83.4028	83.1878	83.0203	83.3378
1998	Ain (FR)	Female	83.1294	83.3767	83.2209	83.5141
1999	Ain (FR)	Female	83.4589	83.5751	83.4418	83.702
2000	Ain (FR)	Female	83.5617	83.7799	83.6555	83.9029
2001	Ain (FR)	Female	83.8119	83.9881	83.8615	84.1107
2002	Ain (FR)	Female	83.8913	84.1969	84.0773	84.3097
2003	Ain (FR)	Female	84.5644	84.4033	84.2981	84.5049
2004	Ain (FR)	Female	85.2869	84.6047	84.5062	84.7035
2005	Ain (FR)	Female	84.698	84.7984	84.7038	84.9008
2006	Ain (FR)	Female	85.57	84.9819	84.8881	85.088
2007	Ain (FR)	Female	85.5677	85.1524	85.0585	85.2618
2008	Ain (FR)	Female	85.1309	85.3073	85.2041	85.4189
2009	Ain (FR)	Female	85.2999	85.4442	85.3274	85.5646
2010	Ain (FR)	Female	85.4615	85.5642	85.4441	85.6913
2011	Ain (FR)	Female	85.8948	85.6695	85.5441	85.8015
2012	Ain (FR)	Female	85.9492	85.7625	85.6329	85.894
2013	Ain (FR)	Female	85.6376	85.8457	85.7075	85.9754
2014	Ain (FR)	Female	86.183	85.9213	85.776	86.0507
2015	Ain (FR)	Female	85.6692	85.9911	85.8328	86.1339
2016	Ain (FR)	Female	86.4313	86.0563	85.8724	86.2086
2017	Ain (FR)	Female	85.9117	86.1179	85.9177	86.2766
2018	Ain (FR)	Female	86.0693	86.1769	85.9502	86.3413
2019	Ain (FR)	Female	86.1855	86.2344	85.9794	86.4125
1992	Aisne (FR)	Female	80.3172	80.5314	80.3096	80.7846
1993	Aisne (FR)	Female	80.9388	80.6197	80.419	80.8389
1994	Aisne (FR)	Female	81.2208	80.709	80.5276	80.8967
1995	Aisne (FR)	Female	80.8479	80.8013	80.6381	80.9731
1996	Aisne (FR)	Female	80.7803	80.8985	80.7512	81.0565
1997	Aisne (FR)	Female	80.2347	81.0025	80.866	81.1584
1998	Aisne (FR)	Female	81.2217	81.1151	80.9836	81.2614
1999	Aisne (FR)	Female	81.0882	81.2367	81.1121	81.3795
2000	Aisne (FR)	Female	81.5799	81.3665	81.2289	81.5108
2001	Aisne (FR)	Female	81.6893	81.5038	81.3591	81.6468
2002	Aisne (FR)	Female	81.0936	81.6477	81.4985	81.7907
2003	Aisne (FR)	Female	81.5318	81.7978	81.6431	81.9436
2004	Aisne (FR)	Female	82.6929	81.9526	81.7931	82.1008
2005	Aisne (FR)	Female	82.826	82.1091	81.9496	82.2602
2006	Aisne (FR)	Female	82.3113	82.2642	82.1155	82.4112
2007	Aisne (FR)	Female	82.2737	82.4146	82.265	82.5554
2008	Aisne (FR)	Female	82.2576	82.5571	82.4053	82.6907
2009	Aisne (FR)	Female	82.8073	82.6887	82.5321	82.818
2010	Aisne (FR)	Female	83.2055	82.8085	82.6511	82.9375
2011	Aisne (FR)	Female	82.9711	82.9167	82.7621	83.0445
2012	Aisne (FR)	Female	83.0604	83.0137	82.859	83.1402
2013	Aisne (FR)	Female	82.9225	83.0997	82.9452	83.2371
2014	Aisne (FR)	Female	83.3038	83.175	83.0216	83.3345
2015	Aisne (FR)	Female	83.2349	83.2407	83.0753	83.4158
2016	Aisne (FR)	Female	83.2892	83.2982	83.1259	83.4878
2017	Aisne (FR)	Female	83.1644	83.3493	83.1535	83.551
2018	Aisne (FR)	Female	83.5169	83.3955	83.1744	83.6113
2019	Aisne (FR)	Female	83.3878	83.4383	83.1754	83.6791
1992	Alpes de Haute-Provence (FR)	Female	82.2621	82.3415	81.8442	82.7774
1993	Alpes de Haute-Provence (FR)	Female	81.5931	82.5295	82.0566	82.936
1994	Alpes de Haute-Provence (FR)	Female	82.9054	82.7129	82.264	83.0861
1995	Alpes de Haute-Provence (FR)	Female	83.697	82.8917	82.4916	83.2158
1996	Alpes de Haute-Provence (FR)	Female	82.8915	83.0657	82.7186	83.3577
1997	Alpes de Haute-Provence (FR)	Female	83.669	83.2346	82.9503	83.5035
1998	Alpes de Haute-Provence (FR)	Female	84.3521	83.3986	83.1467	83.6566
1999	Alpes de Haute-Provence (FR)	Female	83.4133	83.5575	83.3289	83.8103
2000	Alpes de Haute-Provence (FR)	Female	83.1674	83.7117	83.4828	83.9586
2001	Alpes de Haute-Provence (FR)	Female	84.4507	83.8614	83.6443	84.0996
2002	Alpes de Haute-Provence (FR)	Female	84.2133	84.0068	83.799	84.2394
2003	Alpes de Haute-Provence (FR)	Female	83.614	84.1482	83.9324	84.3773
2004	Alpes de Haute-Provence (FR)	Female	84.4187	84.2853	84.0597	84.5079
2005	Alpes de Haute-Provence (FR)	Female	84.5006	84.4164	84.1901	84.6298
2006	Alpes de Haute-Provence (FR)	Female	84.1549	84.5398	84.3205	84.7495
2007	Alpes de Haute-Provence (FR)	Female	85.3128	84.6537	84.431	84.8617
2008	Alpes de Haute-Provence (FR)	Female	85.6906	84.756	84.5329	84.967
2009	Alpes de Haute-Provence (FR)	Female	84.391	84.8453	84.6351	85.0527
2010	Alpes de Haute-Provence (FR)	Female	85.3334	84.922	84.6991	85.1284
2011	Alpes de Haute-Provence (FR)	Female	84.933	84.9878	84.7521	85.1911
2012	Alpes de Haute-Provence (FR)	Female	85.8359	85.0441	84.8026	85.2361
2013	Alpes de Haute-Provence (FR)	Female	85.3173	85.0924	84.8667	85.2693
2014	Alpes de Haute-Provence (FR)	Female	84.9571	85.1344	84.8736	85.3308
2015	Alpes de Haute-Provence (FR)	Female	85.463	85.1713	84.8792	85.3904
2016	Alpes de Haute-Provence (FR)	Female	84.6822	85.2041	84.8744	85.4475
2017	Alpes de Haute-Provence (FR)	Female	84.7394	85.2339	84.8905	85.5057
2018	Alpes de Haute-Provence (FR)	Female	84.8781	85.2617	84.9048	85.5728
2019	Alpes de Haute-Provence (FR)	Female	85.5746	85.2885	84.9042	85.6393
1992	Alpes-Maritimes (FR)	Female	81.6388	82.111	81.8938	82.2907
1993	Alpes-Maritimes (FR)	Female	82.5004	82.2979	82.1116	82.4594
1994	Alpes-Maritimes (FR)	Female	82.4305	82.4755	82.3199	82.6137
1995	Alpes-Maritimes (FR)	Female	82.6242	82.6459	82.5139	82.7664
1996	Alpes-Maritimes (FR)	Female	83.0493	82.8109	82.6928	82.9135
1997	Alpes-Maritimes (FR)	Female	83.2025	82.9726	82.8598	83.0671
1998	Alpes-Maritimes (FR)	Female	83.1073	83.133	83.0237	83.2216
1999	Alpes-Maritimes (FR)	Female	83.103	83.2946	83.1887	83.3893
2000	Alpes-Maritimes (FR)	Female	83.7293	83.4606	83.3573	83.5588
2001	Alpes-Maritimes (FR)	Female	83.8131	83.6338	83.5342	83.7257
2002	Alpes-Maritimes (FR)	Female	83.8993	83.8175	83.7194	83.9095
2003	Alpes-Maritimes (FR)	Female	83.4796	84.0148	83.9176	84.1103
2004	Alpes-Maritimes (FR)	Female	84.3756	84.226	84.1283	84.3202
2005	Alpes-Maritimes (FR)	Female	84.5375	84.4446	84.3525	84.5331
2006	Alpes-Maritimes (FR)	Female	84.9932	84.6628	84.5747	84.7453
2007	Alpes-Maritimes (FR)	Female	85.0026	84.8724	84.7859	84.9565
2008	Alpes-Maritimes (FR)	Female	84.7667	85.0651	84.9815	85.1558
2009	Alpes-Maritimes (FR)	Female	84.9749	85.2333	85.1438	85.3284
2010	Alpes-Maritimes (FR)	Female	85.6352	85.3764	85.2785	85.4747
2011	Alpes-Maritimes (FR)	Female	86.0752	85.4972	85.3988	85.5973
2012	Alpes-Maritimes (FR)	Female	85.4384	85.5989	85.4954	85.6971
2013	Alpes-Maritimes (FR)	Female	85.8676	85.6845	85.5756	85.7745
2014	Alpes-Maritimes (FR)	Female	85.8579	85.7569	85.643	85.8398
2015	Alpes-Maritimes (FR)	Female	85.8694	85.8194	85.7056	85.9065
2016	Alpes-Maritimes (FR)	Female	85.575	85.8746	85.7569	85.9678
2017	Alpes-Maritimes (FR)	Female	85.6665	85.9256	85.8066	86.0195
2018	Alpes-Maritimes (FR)	Female	86.0144	85.9752	85.8527	86.0884
2019	Alpes-Maritimes (FR)	Female	86.0364	86.0261	85.8957	86.1656
1992	Ariege (FR)	Female	81.7878	81.9259	81.5058	82.2908
1993	Ariege (FR)	Female	82.6076	82.0662	81.6754	82.3924
1994	Ariege (FR)	Female	82.3903	82.2041	81.8427	82.4892
1995	Ariege (FR)	Female	82.952	82.3402	82.0103	82.5861
1996	Ariege (FR)	Female	82.6009	82.4748	82.1661	82.6985
1997	Ariege (FR)	Female	82.5074	82.6081	82.3178	82.8139
1998	Ariege (FR)	Female	82.599	82.7407	82.4663	82.9384
1999	Ariege (FR)	Female	82.7526	82.8731	82.6213	83.0497
2000	Ariege (FR)	Female	82.9481	83.0064	82.787	83.1726
2001	Ariege (FR)	Female	82.5745	83.1416	82.9349	83.3083
2002	Ariege (FR)	Female	83.8403	83.2798	83.0711	83.4517
2003	Ariege (FR)	Female	82.6266	83.4222	83.2157	83.5911
2004	Ariege (FR)	Female	83.1968	83.5689	83.3528	83.7369
2005	Ariege (FR)	Female	83.6484	83.7186	83.5158	83.8896
2006	Ariege (FR)	Female	84.2801	83.8694	83.6723	84.0584
2007	Ariege (FR)	Female	84.1903	84.0198	83.8017	84.2245
2008	Ariege (FR)	Female	84.4256	84.1679	83.9343	84.3833
2009	Ariege (FR)	Female	84.7308	84.3124	84.0665	84.5382
2010	Ariege (FR)	Female	84.7359	84.4533	84.1978	84.6844
2011	Ariege (FR)	Female	85.5103	84.5912	84.3283	84.8293
2012	Ariege (FR)	Female	84.1358	84.727	84.4579	84.9651
2013	Ariege (FR)	Female	84.8839	84.8612	84.5868	85.0936
2014	Ariege (FR)	Female	85.4617	84.9946	84.715	85.2192
2015	Ariege (FR)	Female	84.9589	85.1276	84.8429	85.3515
2016	Ariege (FR)	Female	85.3834	85.2606	84.9644	85.4949
2017	Ariege (FR)	Female	85.1786	85.3937	85.0623	85.6307
2018	Ariege (FR)	Female	85.7248	85.527	85.1355	85.7752
2019	Ariege (FR)	Female	85.6491	85.6606	85.2225	85.9143
1992	Groningen (NL)	Female	80.2429	80.0211	79.7667	80.2057
1993	Groningen (NL)	Female	80.018	80.0901	79.8841	80.2671
1994	Groningen (NL)	Female	80.3344	80.1608	79.9778	80.3362
1995	Groningen (NL)	Female	80.8368	80.2349	80.0753	80.3832
1996	Groningen (NL)	Female	80.131	80.314	80.1817	80.4509
1997	Groningen (NL)	Female	80.2292	80.3998	80.2742	80.5257
1998	Groningen (NL)	Female	80.345	80.4939	80.3725	80.6274
1999	Groningen (NL)	Female	79.9899	80.5969	80.4754	80.7485
2000	Groningen (NL)	Female	80.7868	80.7092	80.5981	80.8671
2001	Groningen (NL)	Female	80.2815	80.8308	80.7234	80.9849
2002	Groningen (NL)	Female	80.5645	80.9622	80.8561	81.1113
2003	Groningen (NL)	Female	80.9123	81.1035	80.9987	81.2399
2004	Groningen (NL)	Female	81.4666	81.2539	81.1495	81.38
2005	Groningen (NL)	Female	81.7645	81.4095	81.3009	81.5278
2006	Groningen (NL)	Female	81.553	81.566	81.4613	81.6897
2007	Groningen (NL)	Female	82.177	81.719	81.6024	81.8656
2008	Groningen (NL)	Female	82.1606	81.8641	81.74	82.0153
2009	Groningen (NL)	Female	81.9953	81.9972	81.875	82.1443
2010	Groningen (NL)	Female	82.0895	82.1178	81.9962	82.2627
2011	Groningen (NL)	Female	82.3231	82.227	82.1132	82.3651
2012	Groningen (NL)	Female	81.9927	82.3257	82.2135	82.4723
2013	Groningen (NL)	Female	82.3607	82.4149	82.2913	82.5502
2014	Groningen (NL)	Female	82.5727	82.4958	82.3565	82.6443
2015	Groningen (NL)	Female	82.5417	82.5697	82.4212	82.7222
2016	Groningen (NL)	Female	82.5433	82.6382	82.476	82.7844
2017	Groningen (NL)	Female	82.691	82.7033	82.516	82.8461
2018	Groningen (NL)	Female	82.4771	82.7668	82.5484	82.926
2019	Groningen (NL)	Female	83.1597	82.8304	82.5576	83.0291
1992	Friesland (NL)	Female	81.2512	80.7614	80.5337	80.9889
1993	Friesland (NL)	Female	80.8621	80.7817	80.6002	80.9598
1994	Friesland (NL)	Female	80.9555	80.8079	80.6632	80.9511
1995	Friesland (NL)	Female	80.3764	80.8424	80.7265	80.967
1996	Friesland (NL)	Female	80.7127	80.8877	80.7727	80.9918
1997	Friesland (NL)	Female	80.9111	80.9461	80.8339	81.0653
1998	Friesland (NL)	Female	81.1417	81.02	80.9052	81.1422
1999	Friesland (NL)	Female	81.0562	81.1105	80.9917	81.2394
2000	Friesland (NL)	Female	81.6101	81.2178	81.0943	81.3531
2001	Friesland (NL)	Female	80.9316	81.3419	81.2212	81.4738
2002	Friesland (NL)	Female	80.8228	81.483	81.3627	81.6215
2003	Friesland (NL)	Female	81.4947	81.6411	81.5274	81.7843
2004	Friesland (NL)	Female	81.9552	81.8147	81.7092	81.9558
2005	Friesland (NL)	Female	81.999	81.9985	81.8878	82.1448
2006	Friesland (NL)	Female	81.8926	82.1866	82.0585	82.3352
2007	Friesland (NL)	Female	82.7493	82.3732	82.2418	82.5239
2008	Friesland (NL)	Female	82.3717	82.5523	82.42	82.704
2009	Friesland (NL)	Female	83.0391	82.7186	82.5799	82.8553
2010	Friesland (NL)	Female	82.9262	82.8699	82.7289	82.9953
2011	Friesland (NL)	Female	83.1849	83.0057	82.8666	83.1283
2012	Friesland (NL)	Female	83.0593	83.1255	82.9885	83.2425
2013	Friesland (NL)	Female	83.1838	83.229	83.095	83.3399
2014	Friesland (NL)	Female	83.5795	83.3156	83.1892	83.4356
2015	Friesland (NL)	Female	83.4671	83.3865	83.258	83.5022
2016	Friesland (NL)	Female	83.1907	83.4446	83.3291	83.5442
2017	Friesland (NL)	Female	83.1519	83.4929	83.3688	83.6149
2018	Friesland (NL)	Female	83.7018	83.5346	83.3746	83.6851
2019	Friesland (NL)	Female	83.6407	83.5725	83.3463	83.7668
1992	Overijssel (NL)	Female	80.0646	79.9802	79.7993	80.169
1993	Overijssel (NL)	Female	79.8799	80.048	79.8984	80.217
1994	Overijssel (NL)	Female	80.3297	80.1169	79.9886	80.2782
1995	Overijssel (NL)	Female	80.2465	80.1892	80.0662	80.3247
1996	Overijssel (NL)	Female	80.1438	80.267	80.1505	80.3918
1997	Overijssel (NL)	Female	80.2492	80.3526	80.2318	80.4473
1998	Overijssel (NL)	Female	80.7929	80.4482	80.321	80.5494
1999	Overijssel (NL)	Female	80.5887	80.5562	80.429	80.676
2000	Overijssel (NL)	Female	80.3738	80.679	80.5593	80.7984
2001	Overijssel (NL)	Female	80.6463	80.8194	80.7017	80.9211
2002	Overijssel (NL)	Female	80.6507	80.9799	80.8711	81.0594
2003	Overijssel (NL)	Female	80.8131	81.1632	81.0629	81.25
2004	Overijssel (NL)	Female	81.4857	81.3686	81.275	81.4517
2005	Overijssel (NL)	Female	81.5382	81.5884	81.504	81.6843
2006	Overijssel (NL)	Female	81.7229	81.8138	81.7343	81.9131
2007	Overijssel (NL)	Female	82.3983	82.036	81.9511	82.1368
2008	Overijssel (NL)	Female	82.448	82.2463	82.1616	82.3537
2009	Overijssel (NL)	Female	82.6444	82.4368	82.3565	82.5459
2010	Overijssel (NL)	Female	82.6601	82.6063	82.5251	82.6936
2011	Overijssel (NL)	Female	82.8706	82.7564	82.6643	82.8388
2012	Overijssel (NL)	Female	82.9171	82.8889	82.7929	82.9723
2013	Overijssel (NL)	Female	82.933	83.0054	82.9079	83.0975
2014	Overijssel (NL)	Female	83.2059	83.1077	83.0077	83.2019
2015	Overijssel (NL)	Female	82.9573	83.1976	83.0943	83.2921
2016	Overijssel (NL)	Female	83.0675	83.2775	83.1622	83.3803
2017	Overijssel (NL)	Female	83.5427	83.3496	83.2311	83.4649
2018	Overijssel (NL)	Female	83.3322	83.4163	83.2667	83.5306
2019	Overijssel (NL)	Female	83.3544	83.4799	83.2892	83.6141
1992	Utrecht (NL)	Female	80.4669	80.3402	80.1734	80.5084
1993	Utrecht (NL)	Female	80.3306	80.4087	80.2703	80.5439
1994	Utrecht (NL)	Female	80.5804	80.4806	80.3608	80.6031
1995	Utrecht (NL)	Female	80.5832	80.5585	80.4502	80.6699
1996	Utrecht (NL)	Female	80.4411	80.6449	80.5445	80.7546
1997	Utrecht (NL)	Female	80.8745	80.7425	80.6485	80.8504
1998	Utrecht (NL)	Female	80.9771	80.8536	80.7653	80.957
1999	Utrecht (NL)	Female	80.7015	80.9799	80.8901	81.0788
2000	Utrecht (NL)	Female	80.9777	81.1217	81.0334	81.2223
2001	Utrecht (NL)	Female	81.2262	81.2797	81.1878	81.3759
2002	Utrecht (NL)	Female	81.2556	81.4545	81.3626	81.5516
2003	Utrecht (NL)	Female	81.2875	81.6466	81.5543	81.7357
2004	Utrecht (NL)	Female	81.7069	81.8548	81.7565	81.9357
2005	Utrecht (NL)	Female	82.2115	82.0731	81.9756	82.1656
2006	Utrecht (NL)	Female	82.1022	82.295	82.201	82.4015
2007	Utrecht (NL)	Female	82.9994	82.5141	82.4225	82.6268
2008	Utrecht (NL)	Female	82.7348	82.7235	82.6357	82.8358
2009	Utrecht (NL)	Female	83.2007	82.9173	82.8338	83.0131
2010	Utrecht (NL)	Female	83.0343	83.094	82.9998	83.1914
2011	Utrecht (NL)	Female	83.3429	83.2546	83.157	83.3512
2012	Utrecht (NL)	Female	83.5886	83.3997	83.299	83.4986
2013	Utrecht (NL)	Female	83.7498	83.5305	83.4253	83.6339
2014	Utrecht (NL)	Female	83.532	83.6477	83.5393	83.7574
2015	Utrecht (NL)	Female	83.5875	83.753	83.6412	83.8661
2016	Utrecht (NL)	Female	83.492	83.8482	83.7422	83.962
2017	Utrecht (NL)	Female	83.83	83.9356	83.8233	84.0365
2018	Utrecht (NL)	Female	84.0813	84.0172	83.9016	84.1182
2019	Utrecht (NL)	Female	84.0788	84.0951	83.9754	84.2199
1992	Noord-Brabant (NL)	Female	80.0875	80.0462	79.8993	80.1827
1993	Noord-Brabant (NL)	Female	79.9655	80.1095	80.005	80.212
1994	Noord-Brabant (NL)	Female	80.2245	80.1748	80.0863	80.2656
1995	Noord-Brabant (NL)	Female	80.19	80.2439	80.1524	80.3257
1996	Noord-Brabant (NL)	Female	80.3618	80.3187	80.2287	80.3991
1997	Noord-Brabant (NL)	Female	80.6693	80.4007	80.3046	80.4838
1998	Noord-Brabant (NL)	Female	80.7789	80.4919	80.3873	80.5793
1999	Noord-Brabant (NL)	Female	80.3959	80.595	80.496	80.6838
2000	Noord-Brabant (NL)	Female	80.6459	80.7136	80.6266	80.7986
2001	Noord-Brabant (NL)	Female	80.6389	80.8512	80.7714	80.9306
2002	Noord-Brabant (NL)	Female	80.6649	81.0116	80.9396	81.094
2003	Noord-Brabant (NL)	Female	80.8629	81.1983	81.1284	81.2756
2004	Noord-Brabant (NL)	Female	81.4772	81.411	81.3412	81.4826
2005	Noord-Brabant (NL)	Female	81.7107	81.6405	81.569	81.7139
2006	Noord-Brabant (NL)	Female	81.9417	81.8765	81.8097	81.9406
2007	Noord-Brabant (NL)	Female	82.1783	82.1084	82.0395	82.1793
2008	Noord-Brabant (NL)	Female	82.3425	82.3257	82.25	82.4038
2009	Noord-Brabant (NL)	Female	82.8127	82.5192	82.4481	82.6001
2010	Noord-Brabant (NL)	Female	82.8787	82.688	82.6208	82.7686
2011	Noord-Brabant (NL)	Female	82.9622	82.8352	82.7666	82.9081
2012	Noord-Brabant (NL)	Female	82.9476	82.964	82.8916	83.0282
2013	Noord-Brabant (NL)	Female	83.041	83.0777	83.0037	83.1426
2014	Noord-Brabant (NL)	Female	83.2239	83.1794	83.1038	83.2522
2015	Noord-Brabant (NL)	Female	83.0991	83.2721	83.1901	83.3335
2016	Noord-Brabant (NL)	Female	83.0648	83.3586	83.2821	83.4205
2017	Noord-Brabant (NL)	Female	83.4203	83.4417	83.3589	83.5123
2018	Noord-Brabant (NL)	Female	83.363	83.5242	83.4199	83.613
2019	Noord-Brabant (NL)	Female	83.818	83.6088	83.4695	83.7122

[truncated: 4 more sheets: Table 1, Table 2, Table A1, Table A2]
